# Supplementary material for: Exploration of Alicyclobacillus spp. Genome in Search of Antibiotic Resistance
Source: Int J Mol Sci. 2024 Jul 26;25(15):8144. doi: 10.3390/ijms25158144 (PMC11312215; doi:10.3390/ijms25158144)
Supplement: Supplementary file 1 [file ijms-25-08144-s001.zip › Table S1.xlsx]

## Sheet: KKP3000
Sequences producing significant alignments	IS Family	Group	Origin	Score (bits)	E.value
ISRme9	IS21		Ralstonia metallidurans	52	0.0003
ISHaha5	IS110		Halobacillus halophilus	71.9	3e-10
ISEas1	IS6		Enterobacter asburiae	56	1e-05
ISEas1	IS6		Enterobacter asburiae	56	1e-05
ISBath1	IS1595	ISPna2	Bacillus thermotolerans	48.1	0.002
ISClsp1	IS3	IS150	Clostridium sp.	109	6e-22
IS655	IS3		Bacillus halodurans	87.7	2e-15
ISBco3	IS5	IS5	Bacillus coagulans	60	5e-07
ISHahy2	IS3	IS150	Halanaerobium hydrogeniformans	56	8e-06
ISPaen2	IS5	IS5	Paenibacillus sp.	52	0.0001
ISDha14	IS5	IS5	Desulfitobacterium hafniense	48.1	0.002
ISEfa8	IS3	IS150	Enterococcus faecium	46.1	0.008
ISHaha5	IS110		Halobacillus halophilus	69.9	5e-10
ISEch12	IS3	IS407	Dickeya dadantii	48.1	0.002
ISClsp1	IS3	IS150	Clostridium sp.	125	7e-27
IS655	IS3		Bacillus halodurans	111	1e-22
ISHahy2	IS3	IS150	Halanaerobium hydrogeniformans	75.8	6e-12
ISEfa8	IS3	IS150	Enterococcus faecium	63.9	2e-08
ISSag12	IS3	IS150	Streptococcus agalactiae	52	9e-05
IS1485	IS3	IS150	Enterococcus faecium	52	9e-05
ISRe46	IS481		Rhodococcus equi	56	5e-06
TnEc3	Tn3		Escherichia coli	52	4e-05
ISMasp7	IS1380		Magnetococcus sp.	50.1	0.0002
ISRop1	IS1380		Rhodococcus opacus	48.1	0.0005
ISShes11	Tn3		Shewanella sp.	44.1	0.007
ISSpu15	IS21		Shewanella putrefaciens	46.1	0.001
ISRop1	IS1380		Rhodococcus opacus	48.1	7e-05
ISHaha5	IS110		Halobacillus halophilus	83.8	9e-16
ISHaha5	IS110		Halobacillus halophilus	58	4e-08
ISBco3	IS5	IS5	Bacillus coagulans	54	7e-07
ISCph13	IS5	IS5	Chlorobium phaeobacteroides	44.1	0.0006
ISPaen2	IS5	IS5	Paenibacillus sp.	42.1	0.003
ISSysp4	IS5	IS5	Synechococcus sp.	40.1	0.01
ISLse2	IS3	IS3	Listeria seeligeri	52	2e-06
ISCce3	IS3	IS3	Clostridium cellulolyticum	48.1	4e-05
ISEc17	IS3	IS3	Escherichia coli	46.1	0.0002
IS3	IS3	IS3	Escherichia coli	46.1	0.0002
ISDha6	IS3	IS3	Desulfitobacterium hafniense	40.1	0.009
ISHor1	IS3	IS3	Halothermothrix orenii	40.1	0.009
ISCb3	IS3	IS3	Clostridium beijerincki	48.1	4e-05
ISLmo21	IS3	IS3	Listeria monocytogenes	46.1	0.0002
ISStau1	IS3	IS3	Stigmatella aurantiaca	46.1	0.0002
IS1223	IS3	IS150	Lactobacillus johnsonii	46.1	0.0002
ISPto4	IS3	IS3	Psychroflexus torquis	42.1	0.002
ISSsu11	IS3	IS150	Streptococcus suis	40.1	0.009
ISPosp5	IS3	IS3	Polaromonas sp.	40.1	0.009
ISHor1	IS3	IS3	Halothermothrix orenii	40.1	0.009
ISHaha5	IS110	Halobacillus halophilus	85.7	1e-16
ISClsp1	IS3	IS150	Clostridium sp.	50.1	6e-06
ISEfa8	IS3	IS150	Enterococcus faecium	46.1	0.0001
IS655	IS3	Bacillus halodurans	46.1	0.0001
ISHahy2	IS3	IS150	Halanaerobium hydrogeniformans	42.1	0.002

## Sheet: KKP3001
Sequences producing significant alignments	IS Family	Group	Origin	Score (bits)	E.value
ISClsp1	IS3	IS150	Clostridium sp.	125	8e-25
IS655	IS3		Bacillus halodurans	111	1e-20
ISHaha5	IS110		Halobacillus halophilus	85.7	7e-13
ISHahy2	IS3	IS150	Halanaerobium hydrogeniformans	75.8	7e-10
ISEfa8	IS3	IS150	Enterococcus faecium	63.9	2e-06
ISRe46	IS481		Rhodococcus equi	56	0.0006
ISEas1	IS6		Enterobacter asburiae	56	0.0006
TnEc3	Tn3		Escherichia coli	52	0.009
ISLse2	IS3	IS3	Listeria seeligeri	52	0.009
ISSag12	IS3	IS150	Streptococcus agalactiae	52	0.009
ISPaen2	IS5	IS5	Paenibacillus sp.	52	0.009
ISRme9	IS21		Ralstonia metallidurans	52	0.009
IS1485	IS3	IS150	Enterococcus faecium	52	0.009

## Sheet: KKP3002
Sequences producing significant alignments	IS Family	Group	Origin	Score (bits)	E.value
ISClsp1	IS3	IS150	Clostridium sp.	125	8e-25
IS655	IS3		Bacillus halodurans	111	1e-20
ISHaha5	IS110		Halobacillus halophilus	85.7	7e-13
ISHahy2	IS3	IS150	Halanaerobium hydrogeniformans	75.8	7e-10
ISEfa8	IS3	IS150	Enterococcus faecium	63.9	2e-06
ISBco3	IS5	IS5	Bacillus coagulans	60	4e-05
ISRe46	IS481		Rhodococcus equi	56	0.0006
ISEas1	IS6		Enterobacter asburiae	56	0.0006
TnEc3	Tn3		Escherichia coli	52	0.009
ISLse2	IS3	IS3	Listeria seeligeri	52	0.009
ISSag12	IS3	IS150	Streptococcus agalactiae	52	0.009
ISPaen2	IS5	IS5	Paenibacillus sp.	52	0.009
ISRme9	IS21		Ralstonia metallidurans	52	0.009
IS1485	IS3	IS150	Enterococcus faecium	52	0.009
