# Supplementary material for: Exploration of Alicyclobacillus spp. Genome in Search of Antibiotic Resistance
Source: Int J Mol Sci. 2024 Jul 26;25(15):8144. doi: 10.3390/ijms25158144 (PMC11312215; doi:10.3390/ijms25158144)
Supplement: Supplementary file 1 [file ijms-25-08144-s001.zip › Table S2.xlsx]

## Sheet: KKP3000
gi|00000000|ref|NC_000000| Genome; Raw sequence 4859599, gc%: 52.94%
REGION REGION_LENGTH COMPLETENESS(score) SPECIFIC_KEYWORD REGION_POSITION TRNA_NUM TOTAL_PROTEIN_NUM PHAGE_HIT_PROTEIN_NUM HYPOTHETICAL_PROTEIN_NUM PHAGE+HYPO_PROTEIN_PERCENTAGE BACTERIAL_PROTEIN_NUM ATT_SITE_SHOWUP PHAGE_SPECIES_NUM MOST_COMMON_PHAGE_NAME(hit_genes_count) FIRST_MOST_COMMON_PHAGE_NUM FIRST_MOST_COMMON_PHAGE_PERCENTAGE GC_PERCENTAGE
---------------------------------------------------------------------------------------------------------------------------------------------------------------------------------------------------------------------------------------------------------------------------------------------------------------------------------------------------------------------------------------------------------------…
1 29.8Kb incomplete(20) tail scaffold1_size400769:368300-398110 0 27 14 13 100% 0 yes 12 PHAGE_Aeriba_AP45_NC_048651(3),PHAGE_Paenib_Harrison_NC_028746(3),PHAGE_Bacill_Waukesha92_NC_025424(2),PHAGE_Paenib_Vegas_NC_028767(2),PHAGE_Burkho_phiE125_NC_003309(2),PHAGE_Bacill_SPP1_NC_004166(1),PHAGE_Brevib_Jimmer2_NC_041976(1),PHAGE_Bacill_PfEFR_4_NC_048641(1),PHAGE_Salmon_epsilon15_NC_004775(1),PHAGE_…
2 27.3Kb incomplete(50) tail,integrase scaffold26_size51620:18268-45587 0 27 14 13 100% 0 yes 13 PHAGE_Brevib_Jimmer2_NC_041976(3),PHAGE_Anoxyb_A403_NC_048701(3),PHAGE_Paenib_Yerffej_NC_048714(2),PHAGE_Bacill_PfEFR_4_NC_048641(2),PHAGE_Bacter_Lily_NC_028841(2),PHAGE_Brevib_Jimmer1_NC_029104(2),PHAGE_Paenib_Kawika_NC_048715(2),PHAGE_Bacill_PfEFR_5_NC_031055(2),PHAGE_Paenib_Jacopo_NC_048718(2),PHAG…
3 18.7Kb incomplete(30) capsid,transposase scaffold27_size46605:11961-30715 0 10 6 4 100% 0 yes 5 PHAGE_Entero_RB43_NC_007023(1),PHAGE_Klebsi_PMBT1_NC_042138(1),PHAGE_Rhodoc_REQ2_NC_016652(1),PHAGE_Klebsi_Miro_NC_041981(1),PHAGE_Klebsi_KP27_NC_020080(1),PHAGE_Paenib_Yerffej_NC_048714(1),PHAGE_Bacill_Gamma_NC_007458(1),PHAGE_Bacill_phBC6A52_NC_004821(1),PHAGE_Klebsi_Matisse_NC_028750(1),PHAGE_Citr…
4 32.9Kb incomplete(50) tail scaffold28_size45291:426-33370 1 22 15 7 100% 0 yes 11 PHAGE_Bacill_Carmen17_NC_048698(5),PHAGE_Bacill_PBC1_NC_017976(4),PHAGE_Clostr_phiCT453A_NC_028991(4),PHAGE_Anoxyb_A403_NC_048701(2),PHAGE_Geobac_GBSV1_NC_008376(2),PHAGE_Staphy_vB_SpsS_QT1_NC_048192(2),PHAGE_Thermu_OH2_NC_021784(2),PHAGE_Entero_phiFL4A_NC_013644(2),PHAGE_Bacill_phBC6A52_NC_004821(1),PHAGE_Endosy_…
5 10.1Kb incomplete(40) lysin,head,integrase scaffold44_size11220:1108-11220 0 19 13 6 100% 0 yes 11 PHAGE_Bacill_1_NC_009737(3),PHAGE_Brevib_Osiris_NC_028969(3),PHAGE_Geobac_GBSV1_NC_008376(3),PHAGE_Brevib_Jimmer2_NC_041976(3),PHAGE_Brevib_Davies_NC_022980(2),PHAGE_Thermu_OH2_NC_021784(2),PHAGE_Aeriba_AP45_NC_048651(2),PHAGE_Brevib_Jimmer1_NC_029104(2),PHAGE_Lactob_iLp84_NC_028783(1),PHAGE_Lacto…

## Sheet: KKP3001
REGION REGION_LENGTH COMPLETENESS(score) SPECIFIC_KEYWORD REGION_POSITION TRNA_NUM TOTAL_PROTEIN_NUM PHAGE_HIT_PROTEIN_NUM HYPOTHETICAL_PROTEIN_NUM PHAGE+HYPO_PROTEIN_PERCENTAGE BACTERIAL_PROTEIN_NUM ATT_SITE_SHOWUP PHAGE_SPECIES_NUM MOST_COMMON_PHAGE_NAME(hit_genes_count) FIRST_MOST_COMMON_PHAGE_NUM FIRST_MOST_COMMON_PHAGE_PERCENTAGE GC_PERCENTAGE
---------------------------------------------------------------------------------------------------------------------------------------------------------------------------------------------------------------------------------------------------------------------------------------------------------------------------------------------------------------------------------------------------------------…
1 33.5Kb questionable(70) integrase,tail 58403-91931 0 28 15 13 100% 0 yes 14 PHAGE_Brevib_Jimmer2_NC_041976(3),PHAGE_Anoxyb_A403_NC_048701(3),PHAGE_Brevib_Jimmer1_NC_029104(2),PHAGE_Thermu_phiYS40_NC_008584(2),PHAGE_Paenib_Lucielle_NC_048716(2),PHAGE_Bacill_PfEFR_4_NC_048641(2),PHAGE_Geobac_E2_NC_009552(2),PHAGE_Thermu_TMA_NC_015937(2),PHAGE_Paenib_Kawika_NC_048715(2),PHAGE_Lactob_LfeInf_NC_0290…
2 15.6Kb incomplete(50) transposase,head,lysin 970799-986413 0 23 14 9 100% 0 no 12 PHAGE_Bacill_1_NC_009737(3),PHAGE_Geobac_GBSV1_NC_008376(3),PHAGE_Brevib_Jimmer2_NC_041976(2),PHAGE_Escher_503458_NC_049341(2),PHAGE_Thermu_OH2_NC_021784(2),PHAGE_Brevib_Osiris_NC_028969(2),PHAGE_Aeriba_AP45_NC_048651(2),PHAGE_Escher_520873_NC_049344(2),PHAGE_Brevib_Davies_NC_022980(2),PHAGE_Escher_500465_1_NC_049…
3 12.8Kb incomplete(40) transposase,tail 999564-1012409 0 14 8 6 100% 0 no 4 PHAGE_Thermo_THSA_485A_NC_018264(5),PHAGE_Shigel_SfIV_NC_022749(2),PHAGE_Lactob_phiAT3_NC_005893(2),PHAGE_Arthro_Mufasa8_NC_049478(2),PHAGE_Arthro_Sonali_NC_048152(1),PHAGE_Halovi_HCTV_2_NC_021319(1),PHAGE_Lactob_Lv_1_NC_011801(1),PHAGE_Clostr_phiCTP1_NC_014457(1),PHAGE_Aeriba_AP45_NC_048651(1),PHAGE_Lactob_T25_NC_048625…
4 18.7Kb incomplete(30) transposase,capsid 1023373-1042139 0 10 6 4 100% 0 yes 5 PHAGE_Clostr_CDMH1_NC_024144(1),PHAGE_Citrob_vB_CfrM_CfP1_NC_031057(1),PHAGE_Bacill_Gamma_NC_007458(1),PHAGE_Paenib_Jacopo_NC_048718(1),PHAGE_Klebsi_Matisse_NC_028750(1),PHAGE_Paenib_Yerffej_NC_048714(1),PHAGE_Bacill_vB_BceS_MY192_NC_048633(1),PHAGE_Citrob_Miller_NC_025414(1),PHAGE_Klebsi_KP27_NC_020080(1),PHAGE_Ente…
5 30.1Kb incomplete(50) tail 1305479-1335623 0 22 15 7 100% 0 yes 11 PHAGE_Bacill_Carmen17_NC_048698(5),PHAGE_Clostr_phiCT453A_NC_028991(4),PHAGE_Bacill_PBC1_NC_017976(4),PHAGE_Staphy_vB_SpsS_QT1_NC_048192(2),PHAGE_Anoxyb_A403_NC_048701(2),PHAGE_Geobac_GBSV1_NC_008376(2),PHAGE_Entero_phiFL4A_NC_013644(2),PHAGE_Thermu_OH2_NC_021784(2),PHAGE_Paenib_Jacopo_NC_048718(1),PHAGE_Paenib_Yerffej_NC_048714…
6 4.9Kb incomplete(50) tail,transposase 1582013-1586952 0 6 6 0 100% 0 no 4 PHAGE_Paenib_Xenia_NC_028837(2),PHAGE_Paenib_PBL1c_NC_048689(2),PHAGE_Bacter_Diva_NC_028788(2),PHAGE_Escher_500465_1_NC_049342(2),PHAGE_Escher_520873_NC_049344(2),PHAGE_Escher_503458_NC_049341(2),PHAGE_Bacter_Sitara_NC_028854(2),PHAGE_Entero_fiAA91_ss_NC_022750(2),PHAGE_Paenib_Shelly_NC_041909(2),PHAGE_Bacill_vB_BceS_MY19…
7 11.6Kb incomplete(10) NA 2973807-2985467 0 21 8 13 100% 0 no 6 PHAGE_Bacill_SPbeta_NC_001884(3),PHAGE_Bacill_Moonbeam_NC_027374(2),PHAGE_Pseudo_Lu11_NC_017972(1),PHAGE_Escher_HY02_NC_028872(1),PHAGE_Rhizob_vB_RleM_PPF1_NC_025427(1),PHAGE_Bacill_Glittering_NC_022766(1),PHAGE_Clostr_vB_CpeS_CP51_NC_021325(1),PHAGE_Ralsto_RSM1_NC_008574(1),PHAGE_Bacill_Finn_NC_020480(1),PHAGE_Sodali_phiSG1_NC_0079…
8 29.8Kb incomplete(20) tail 3120645-3150455 0 29 14 15 100% 0 yes 12 PHAGE_Aeriba_AP45_NC_048651(3),PHAGE_Paenib_Harrison_NC_028746(3),PHAGE_Bacill_Waukesha92_NC_025424(2),PHAGE_Clostr_phiCTC2B_NC_030951(2),PHAGE_Paenib_Vegas_NC_028767(2),PHAGE_Bacill_SPP1_NC_004166(2),PHAGE_Bacill_phi4B1_NC_028886(1),PHAGE_Mycoba_Brujita_NC_011291(1),PHAGE_Bacill_phi4J1_NC_029008(1),PHAGE_Clostr_phiCT453B_NC_02…

## Sheet: KKP3002
REGION REGION_LENGTH COMPLETENESS(score) SPECIFIC_KEYWORD REGION_POSITION TRNA_NUM TOTAL_PROTEIN_NUM PHAGE_HIT_PROTEIN_NUM HYPOTHETICAL_PROTEIN_NUM PHAGE+HYPO_PROTEIN_PERCENTAGE BACTERIAL_PROTEIN_NUM ATT_SITE_SHOWUP PHAGE_SPECIES_NUM MOST_COMMON_PHAGE_NAME(hit_genes_count) FIRST_MOST_COMMON_PHAGE_NUM FIRST_MOST_COMMON_PHAGE_PERCENTAGE GC_PERCENTAGE
---------------------------------------------------------------------------------------------------------------------------------------------------------------------------------------------------------------------------------------------------------------------------------------------------------------------------------------------------------------------------------------------------------------…
1 33.5Kb questionable(70) integrase,tail 58402-91930 0 27 15 12 100% 0 yes 14 PHAGE_Anoxyb_A403_NC_048701(3),PHAGE_Brevib_Jimmer2_NC_041976(3),PHAGE_Bacill_PfEFR_4_NC_048641(2),PHAGE_Brevib_Jimmer1_NC_029104(2),PHAGE_Geobac_E2_NC_009552(2),PHAGE_Paenib_Kawika_NC_048715(2),PHAGE_Bacill_PfEFR_5_NC_031055(2),PHAGE_Paenib_Lucielle_NC_048716(2),PHAGE_Bacter_Lily_NC_028841(2),PHAGE_Paenib_Jacopo_NC_048…
2 15.6Kb incomplete(50) transposase,head,lysin 970798-986412 0 24 13 11 100% 0 no 11 PHAGE_Geobac_GBSV1_NC_008376(3),PHAGE_Bacill_1_NC_009737(3),PHAGE_Escher_500465_1_NC_049342(2),PHAGE_Brevib_Jimmer2_NC_041976(2),PHAGE_Brevib_Osiris_NC_028969(2),PHAGE_Escher_503458_NC_049341(2),PHAGE_Thermu_OH2_NC_021784(2),PHAGE_Escher_520873_NC_049344(2),PHAGE_Brevib_Davies_NC_022980(2),PHAGE_Entero_fiAA91_ss_…
3 16.6Kb incomplete(40) transposase,tail 997208-1013835 0 17 11 6 100% 0 no 4 PHAGE_Thermo_THSA_485A_NC_018264(7),PHAGE_Arthro_Mufasa8_NC_049478(3),PHAGE_Arthro_Sonali_NC_048152(2),PHAGE_Shigel_SfIV_NC_022749(2),PHAGE_Lactob_phiAT3_NC_005893(2),PHAGE_Lactob_T25_NC_048625(1),PHAGE_Lactob_Lv_1_NC_011801(1),PHAGE_Halovi_HCTV_2_NC_021319(1),PHAGE_Aeriba_AP45_NC_048651(1),PHAGE_Thermu_TMA_NC_015937(1)…
4 30.1Kb incomplete(50) tail 1305476-1335620 0 22 15 7 100% 0 yes 11 PHAGE_Bacill_Carmen17_NC_048698(5),PHAGE_Bacill_PBC1_NC_017976(4),PHAGE_Clostr_phiCT453A_NC_028991(4),PHAGE_Staphy_vB_SpsS_QT1_NC_048192(2),PHAGE_Entero_phiFL4A_NC_013644(2),PHAGE_Thermu_OH2_NC_021784(2),PHAGE_Geobac_GBSV1_NC_008376(2),PHAGE_Anoxyb_A403_NC_048701(2),PHAGE_Paenib_Yerffej_NC_048714(1),PHAGE_Bacill_phi4B1_NC_028886…
5 4.9Kb incomplete(50) tail,transposase 1582011-1586950 0 6 6 0 100% 0 no 4 PHAGE_Escher_500465_1_NC_049342(2),PHAGE_Bacter_Sitara_NC_028854(2),PHAGE_Entero_fiAA91_ss_NC_022750(2),PHAGE_Bacter_Diva_NC_028788(2),PHAGE_Paenib_Shelly_NC_041909(2),PHAGE_Escher_520873_NC_049344(2),PHAGE_Paenib_PBL1c_NC_048689(2),PHAGE_Paenib_Xenia_NC_028837(2),PHAGE_Escher_503458_NC_049341(2),PHAGE_Bacill_PfEFR_4_NC_0…
6 29.8Kb incomplete(20) tail 3125712-3155522 0 30 14 16 100% 0 yes 12 PHAGE_Aeriba_AP45_NC_048651(3),PHAGE_Paenib_Harrison_NC_028746(3),PHAGE_Bacill_SPP1_NC_004166(2),PHAGE_Bacill_Waukesha92_NC_025424(2),PHAGE_Burkho_phiE125_NC_003309(2),PHAGE_Paenib_Vegas_NC_028767(2),PHAGE_Clostr_phiCTC2B_NC_030951(2),PHAGE_Halovi_HVTV_1_NC_020158(1),PHAGE_Faecal_FP_Brigit_NC_047909(1),PHAGE_Bacill_vB_BceS_MY19…
