# Supplementary material for: Exploration of Alicyclobacillus spp. Genome in Search of Antibiotic Resistance
Source: Int J Mol Sci. 2024 Jul 26;25(15):8144. doi: 10.3390/ijms25158144 (PMC11312215; doi:10.3390/ijms25158144)
Supplement: Supplementary file 1 [file ijms-25-08144-s001.zip › Table S3.xlsx]

## Sheet: CRISR-Cas Finder
Strain	Sequence	Sequence_basename	Duplicated_Spacers	CRISPR_Id	CRISPR_Start	CRISPR_End	CRISPR_Length	Potential_Orientation (AT%)	CRISPRDirection	Consensus_Repeat	Repeat_ID (CRISPRdb)	Nb_CRISPRs_with_same_Repeat (CRISPRdb)	Repeat_Length	Spacers_Nb	Mean_size_Spacers	Standard_Deviation_Spacers	Nb_Repeats_matching_Consensus	Ratio_Repeats_match/TotalRepeat	Conservation_Repeats (% identity)	EBcons_Repeats	Conservation_Spacers (% identity)	EBcons_Spacers	Repeat_Length_plus_mean_size_Spacers	Ratio_Repeat/mean_Spacers_Length	CRISPR_found_in_DB (if sequence IDs are similar)	Evidence_Level
KKP3000	scaffold1_size40	scaffold1_size40	0	scaffold1_size40_1	325593	325726	133	Forward	Unknown	TAGGGACGAGGTTTCTCGCGGTACCACCCTAATAAAAGG	Unknown	0	39	1	56	0	1	0.5	97.4359	97.4359	100	100	95	0.696429	0	1

## Sheet: mobileOG
	Sequence Title	Query Title	Pident	Bitscore	Subject Sequence Length	e-value	Query Sequence Length	Start of Alignment in Subject	End of Alignment in Query	Start of Alignment in Query	End of Alignment in Query	mobileOG ID	Gene Name	Best Hit Accession ID	Major mobileOG Category	Minor mobileOG Category	Source Database	Evidence Type	Contig/ORF Name	ORF_Start_Stop_Strands	ORF_Start	ORF_End	Sense or Antisense Strand	Prodigal ID	Prodigal Designated Contigs	Unique_ORF	Partial Tag	Start Codon	RBS Motif	RBS Spacer	GC Content	Specific Contig	Final Sample Name
0	mobileOG_000054829|oppF|A0A0F6Y077|transfer|competence|COMPASS|Homology	scaffold1_size40_196 # 206843 # 207829 # 1 # ID=1_196;partial=00;start_type=ATG;rbs_motif=None;rbs_spacer=None;gc_cont=0.540	60.5	411	321	1.8e-113	329	2	320	9	327	mobileOG_000054829	oppF	A0A0F6Y077	transfer	competence	COMPASS	Homology	scaffold1_size40_196	206843 # 207829 # 1	206843	207829	1	1_196	1	196	0	ATG	None	None	0.54	scaffold1_size40	mobileOG_000054829_scaffold1_size40
1	mobileOG_000739608|NA:Keyword|WP_139625499.1|stability/transfer/defense|NA|Plasmid RefSeq|Keyword Search	scaffold1_size40_404 # 388261 # 388707 # 1 # ID=1_404;partial=00;start_type=ATG;rbs_motif=GGAG/GAGG;rbs_spacer=5-10bp;gc_cont=0.515	60.6	173.3	278	2.9e-42	149	12	148	9	140	mobileOG_000739608	NA:Keyword	WP_139625499.1	stability/transfer/defense	NA	Plasmid RefSeq	Keyword Search	scaffold1_size40_404	388261 # 388707 # 1	388261	388707	1	1_404	1	404	0	ATG	GGAG/GAGG	5-10bp	0.515	scaffold1_size40	mobileOG_000739608_scaffold1_size40
2	mobileOG_000403378|NA:Keyword|A0A1V5BVD5|integration/excision|NA|COMPASS|Keyword Search	scaffold2_size39_223 # 234336 # 234497 # 1 # ID=2_223;partial=00;start_type=ATG;rbs_motif=GGA/GAG/AGG;rbs_spacer=5-10bp;gc_cont=0.500	63.8	66.6	267	1.4e-10	54	177	223	7	51	mobileOG_000403378	NA:Keyword	A0A1V5BVD5	integration/excision	NA	COMPASS	Keyword Search	scaffold2_size39_223	234336 # 234497 # 1	234336	234497	1	2_223	2	223	0	ATG	GGA/GAG/AGG	5-10bp	0.5	scaffold2_size39	mobileOG_000403378_scaffold2_size39
3	mobileOG_000295223|uvrA|WP_014601000.1|replication/recombination/repair|NA|Plasmid RefSeq|Homology	scaffold2_size39_240 # 256870 # 259131 # -1 # ID=2_240;partial=00;start_type=ATG;rbs_motif=AGGA;rbs_spacer=5-10bp;gc_cont=0.546	63.3	980.3	746	1.7e-284	754	1	746	1	747	mobileOG_000295223	uvrA	WP_014601000.1	replication/recombination/repair	NA	Plasmid RefSeq	Homology	scaffold2_size39_240	256870 # 259131 # -1	256870	259131	-1	2_240	2	240	0	ATG	AGGA	5-10bp	0.546	scaffold2_size39	mobileOG_000295223_scaffold2_size39
4	mobileOG_000298305|hup|WP_003701976.1|replication/recombination/repair|integration/excision|Multiple|Homology	scaffold3_size37_104 # 116003 # 116275 # -1 # ID=3_104;partial=00;start_type=TTG;rbs_motif=AGGAG;rbs_spacer=5-10bp;gc_cont=0.476	70.8	125.9	91	3.2e-28	91	3	91	2	90	mobileOG_000298305	hup	WP_003701976.1	replication/recombination/repair	integration/excision	Multiple	Homology	scaffold3_size37_104	116003 # 116275 # -1	116003	116275	-1	3_104	3	104	0	TTG	AGGAG	5-10bp	0.476	scaffold3_size37	mobileOG_000298305_scaffold3_size37
5	mobileOG_000135374|qmcA|A0A3D1RH55|phage|lysis/lysogeny,regulation|GPD|Homology	scaffold3_size37_191 # 212063 # 212980 # -1 # ID=3_191;partial=00;start_type=GTG;rbs_motif=AGGAG;rbs_spacer=5-10bp;gc_cont=0.542	61.3	218.8	301	1.2e-55	306	18	299	22	302	mobileOG_000135374	qmcA	A0A3D1RH55	phage	lysis/lysogeny,regulation	GPD	Homology	scaffold3_size37_191	212063 # 212980 # -1	212063	212980	-1	3_191	3	191	0	GTG	AGGAG	5-10bp	0.542	scaffold3_size37	mobileOG_000135374_scaffold3_size37
6	mobileOG_000343765|BQ2027_MB1076;|WP_012810845.1|integration/excision|NA|Multiple|Homology	scaffold3_size37_355 # 376271 # 377497 # 1 # ID=3_355;partial=00;start_type=ATG;rbs_motif=AGGAG;rbs_spacer=5-10bp;gc_cont=0.506	68	558.9	405	6.7e-158	409	1	405	1	408	mobileOG_000343765	BQ2027_MB1076;	WP_012810845.1	integration/excision	NA	Multiple	Homology	scaffold3_size37_355	376271 # 377497 # 1	376271	377497	1	3_355	3	355	0	ATG	AGGAG	5-10bp	0.506	scaffold3_size37	mobileOG_000343765_scaffold3_size37
7	mobileOG_000281763|dnaK|A0A2V2YQR9|phage|infection,regulation|Plasmid RefSeq|Homology	scaffold4_size36_210 # 205223 # 207055 # -1 # ID=4_210;partial=00;start_type=GTG;rbs_motif=AGGAG;rbs_spacer=5-10bp;gc_cont=0.571	77.7	830.5	612	1.8e-239	611	1	557	1	557	mobileOG_000281763	dnaK	A0A2V2YQR9	phage	infection,regulation	Plasmid RefSeq	Homology	scaffold4_size36_210	205223 # 207055 # -1	205223	207055	-1	4_210	4	210	0	GTG	AGGAG	5-10bp	0.571	scaffold4_size36	mobileOG_000281763_scaffold4_size36
8	mobileOG_000055286|tag|A0A0F7C1X1|replication/recombination/repair|NA|COMPASS|Homology	scaffold5_size35_58 # 66306 # 66872 # 1 # ID=5_58;partial=00;start_type=ATG;rbs_motif=GGAGG;rbs_spacer=5-10bp;gc_cont=0.517	62.8	255.8	231	5.6e-67	189	42	223	1	183	mobileOG_000055286	tag	A0A0F7C1X1	replication/recombination/repair	NA	COMPASS	Homology	scaffold5_size35_58	66306 # 66872 # 1	66306	66872	1	5_58	5	58	0	ATG	GGAGG	5-10bp	0.517	scaffold5_size35	mobileOG_000055286_scaffold5_size35
9	mobileOG_000054828|oppD|A0A0F7C0M4|transfer|competence|COMPASS|Homology	scaffold5_size35_336 # 347178 # 348146 # 1 # ID=5_336;partial=00;start_type=GTG;rbs_motif=GGAG/GAGG;rbs_spacer=5-10bp;gc_cont=0.539	62.3	396.4	323	4.5e-109	323	5	322	4	319	mobileOG_000054828	oppD	A0A0F7C0M4	transfer	competence	COMPASS	Homology	scaffold5_size35_336	347178 # 348146 # 1	347178	348146	1	5_336	5	336	0	GTG	GGAG/GAGG	5-10bp	0.539	scaffold5_size35	mobileOG_000054828_scaffold5_size35
10	mobileOG_000054829|oppF|A0A0F6Y077|transfer|competence|COMPASS|Homology	scaffold5_size35_337 # 348146 # 349117 # 1 # ID=5_337;partial=00;start_type=ATG;rbs_motif=GGAG/GAGG;rbs_spacer=5-10bp;gc_cont=0.558	65	437.2	321	2.3e-121	324	4	320	7	323	mobileOG_000054829	oppF	A0A0F6Y077	transfer	competence	COMPASS	Homology	scaffold5_size35_337	348146 # 349117 # 1	348146	349117	1	5_337	5	337	0	ATG	GGAG/GAGG	5-10bp	0.558	scaffold5_size35	mobileOG_000054829_scaffold5_size35
11	mobileOG_000294835|ftsH|WP_061803152.1|phage|infection,regulation|Plasmid RefSeq|Homology	scaffold6_size25_9 # 7117 # 8937 # -1 # ID=6_9;partial=00;start_type=ATG;rbs_motif=AGGAGG;rbs_spacer=5-10bp;gc_cont=0.560	61.7	745.3	646	7.5e-214	607	1	606	1	606	mobileOG_000294835	ftsH	WP_061803152.1	phage	infection,regulation	Plasmid RefSeq	Homology	scaffold6_size25_9	7117 # 8937 # -1	7117	8937	-1	6_9	6	9	0	ATG	AGGAGG	5-10bp	0.56	scaffold6_size25	mobileOG_000294835_scaffold6_size25
12	mobileOG_000298305|hup|WP_003701976.1|replication/recombination/repair|integration/excision|Multiple|Homology	scaffold6_size25_23 # 19408 # 19671 # -1 # ID=6_23;partial=00;start_type=ATG;rbs_motif=None;rbs_spacer=None;gc_cont=0.515	68.2	117.1	91	1.5e-25	88	7	91	3	87	mobileOG_000298305	hup	WP_003701976.1	replication/recombination/repair	integration/excision	Multiple	Homology	scaffold6_size25_23	19408 # 19671 # -1	19408	19671	-1	6_23	6	23	0	ATG	None	None	0.515	scaffold6_size25	mobileOG_000298305_scaffold6_size25
13	mobileOG_000356342|abrB|E0I964|transfer|regulation,competence|Plasmid RefSeq|Homology	scaffold6_size25_49 # 45834 # 46073 # 1 # ID=6_49;partial=00;start_type=ATG;rbs_motif=GGA/GAG/AGG;rbs_spacer=5-10bp;gc_cont=0.471	80.5	136.3	84	2.1e-31	80	2	78	1	77	mobileOG_000356342	abrB	E0I964	transfer	regulation,competence	Plasmid RefSeq	Homology	scaffold6_size25_49	45834 # 46073 # 1	45834	46073	1	6_49	6	49	0	ATG	GGA/GAG/AGG	5-10bp	0.471	scaffold6_size25	mobileOG_000356342_scaffold6_size25
14	mobileOG_000024977|recR|WP_003722062.1|replication/recombination/repair|NA|Plasmid RefSeq|Manual	scaffold6_size25_61 # 55182 # 55781 # -1 # ID=6_61;partial=00;start_type=ATG;rbs_motif=GGA/GAG/AGG;rbs_spacer=5-10bp;gc_cont=0.557	66.8	283.9	198	2e-75	200	3	198	4	199	mobileOG_000024977	recR	WP_003722062.1	replication/recombination/repair	NA	Plasmid RefSeq	Manual	scaffold6_size25_61	55182 # 55781 # -1	55182	55781	-1	6_61	6	61	0	ATG	GGA/GAG/AGG	5-10bp	0.557	scaffold6_size25	mobileOG_000024977_scaffold6_size25
15	mobileOG_000337997|ndoA_1|WP_003253417.1|stability/transfer/defense|NA|Multiple|Homology	scaffold7_size21_153 # 169880 # 170230 # 1 # ID=7_153;partial=00;start_type=TTG;rbs_motif=None;rbs_spacer=None;gc_cont=0.527	83.6	193.4	116	2.1e-48	117	1	116	1	116	mobileOG_000337997	ndoA_1	WP_003253417.1	stability/transfer/defense	NA	Multiple	Homology	scaffold7_size21_153	169880 # 170230 # 1	169880	170230	1	7_153	7	153	0	TTG	None	None	0.527	scaffold7_size21	mobileOG_000337997_scaffold7_size21
16	mobileOG_000080028|groS|A0A1M6TX77|phage|structural|GPD|Homology	scaffold7_size21_173 # 185965 # 186249 # 1 # ID=7_173;partial=00;start_type=ATG;rbs_motif=GGAGG;rbs_spacer=5-10bp;gc_cont=0.474	71	133.7	93	1.6e-30	95	1	93	1	92	mobileOG_000080028	groS	A0A1M6TX77	phage	structural	GPD	Homology	scaffold7_size21_173	185965 # 186249 # 1	185965	186249	1	7_173	7	173	0	ATG	GGAGG	5-10bp	0.474	scaffold7_size21	mobileOG_000080028_scaffold7_size21
17	mobileOG_000026163|groL|A0A2V2YNL8|transfer|conjugation,regulation|Plasmid RefSeq|Manual	scaffold7_size21_174 # 186282 # 187904 # 1 # ID=7_174;partial=00;start_type=ATG;rbs_motif=GGAGG;rbs_spacer=5-10bp;gc_cont=0.559	80.8	815.1	542	6.9e-235	541	1	522	1	522	mobileOG_000026163	groL	A0A2V2YNL8	transfer	conjugation,regulation	Plasmid RefSeq	Manual	scaffold7_size21_174	186282 # 187904 # 1	186282	187904	1	7_174	7	174	0	ATG	GGAGG	5-10bp	0.559	scaffold7_size21	mobileOG_000026163_scaffold7_size21
18	mobileOG_000026112|gyrA|A0A2V2Z0P3|replication/recombination/repair|transfer|Plasmid RefSeq|Manual	scaffold8_size16_2 # 467 # 2935 # -1 # ID=8_2;partial=00;start_type=TTG;rbs_motif=AGGAG;rbs_spacer=5-10bp;gc_cont=0.580	67	949.1	821	4.6e-275	823	1	809	1	814	mobileOG_000026112	gyrA	A0A2V2Z0P3	replication/recombination/repair	transfer	Plasmid RefSeq	Manual	scaffold8_size16_2	467 # 2935 # -1	467	2935	-1	8_2	8	2	0	TTG	AGGAG	5-10bp	0.58	scaffold8_size16	mobileOG_000026112_scaffold8_size16
19	mobileOG_000026105|gyrB|A0A2V2Z9P8|replication/recombination/repair|transfer|Plasmid RefSeq|Manual	scaffold8_size16_3 # 2961 # 4877 # -1 # ID=8_3;partial=00;start_type=TTG;rbs_motif=GGAGG;rbs_spacer=5-10bp;gc_cont=0.567	70.8	908.7	636	5.4e-263	639	5	636	7	638	mobileOG_000026105	gyrB	A0A2V2Z9P8	replication/recombination/repair	transfer	Plasmid RefSeq	Manual	scaffold8_size16_3	2961 # 4877 # -1	2961	4877	-1	8_3	8	3	0	TTG	GGAGG	5-10bp	0.567	scaffold8_size16	mobileOG_000026105_scaffold8_size16
20	mobileOG_000313795|soj_2|A0A2V2Z1V6|replication/recombination/repair|transfer|Plasmid RefSeq|Homology	scaffold8_size16_16 # 17374 # 18141 # 1 # ID=8_16;partial=00;start_type=GTG;rbs_motif=AGGAGG;rbs_spacer=5-10bp;gc_cont=0.509	75	386	257	4.9e-106	256	2	253	4	255	mobileOG_000313795	soj_2	A0A2V2Z1V6	replication/recombination/repair	transfer	Plasmid RefSeq	Homology	scaffold8_size16_16	17374 # 18141 # 1	17374	18141	1	8_16	8	16	0	GTG	AGGAGG	5-10bp	0.509	scaffold8_size16	mobileOG_000313795_scaffold8_size16
21	mobileOG_000361842|ssb|WP_015759741.1|replication/recombination/repair|NA|Multiple|Homology	scaffold8_size16_28 # 26748 # 27227 # 1 # ID=8_28;partial=00;start_type=ATG;rbs_motif=GGAGG;rbs_spacer=5-10bp;gc_cont=0.544	69.2	196.8	156	2.6e-49	160	1	156	1	159	mobileOG_000361842	ssb	WP_015759741.1	replication/recombination/repair	NA	Multiple	Homology	scaffold8_size16_28	26748 # 27227 # 1	26748	27227	1	8_28	8	28	0	ATG	GGAGG	5-10bp	0.544	scaffold8_size16	mobileOG_000361842_scaffold8_size16
22	mobileOG_000336147|dnaB|A0A2V2Z9L0|replication/recombination/repair|NA|Plasmid RefSeq|Homology	scaffold8_size16_33 # 29245 # 30627 # 1 # ID=8_33;partial=00;start_type=ATG;rbs_motif=GGA/GAG/AGG;rbs_spacer=5-10bp;gc_cont=0.547	63	550.4	452	2.7e-155	461	10	451	18	460	mobileOG_000336147	dnaB	A0A2V2Z9L0	replication/recombination/repair	NA	Plasmid RefSeq	Homology	scaffold8_size16_33	29245 # 30627 # 1	29245	30627	1	8_33	8	33	0	ATG	GGA/GAG/AGG	5-10bp	0.547	scaffold8_size16	mobileOG_000336147_scaffold8_size16
23	mobileOG_000299531|clpP|A0A2V2YGL7|phage|replication/recombination/repair|Plasmid RefSeq|Homology	scaffold8_size16_59 # 57819 # 58400 # -1 # ID=8_59;partial=00;start_type=ATG;rbs_motif=GGAGG;rbs_spacer=5-10bp;gc_cont=0.564	75.3	304.3	193	1.4e-81	194	1	190	1	190	mobileOG_000299531	clpP	A0A2V2YGL7	phage	replication/recombination/repair	Plasmid RefSeq	Homology	scaffold8_size16_59	57819 # 58400 # -1	57819	58400	-1	8_59	8	59	0	ATG	GGAGG	5-10bp	0.564	scaffold8_size16	mobileOG_000299531_scaffold8_size16
24	mobileOG_000043046|istB_2|WP_048213831.1|integration/excision|NA|COMPASS|Homology	scaffold8_size16_166 # 163908 # 164105 # -1 # ID=8_166;partial=00;start_type=ATG;rbs_motif=GGA/GAG/AGG;rbs_spacer=3-4bp;gc_cont=0.480	72.2	94	103	9.9e-19	66	31	84	1	54	mobileOG_000043046	istB_2	WP_048213831.1	integration/excision	NA	COMPASS	Homology	scaffold8_size16_166	163908 # 164105 # -1	163908	164105	-1	8_166	8	166	0	ATG	GGA/GAG/AGG	3-4bp	0.48	scaffold8_size16	mobileOG_000043046_scaffold8_size16
25	mobileOG_000325937|uvrC|WP_014600780.1|replication/recombination/repair|NA|Plasmid RefSeq|Homology	scaffold9_size16_16 # 13221 # 15017 # 1 # ID=9_16;partial=00;start_type=GTG;rbs_motif=AGxAGG/AGGxGG;rbs_spacer=5-10bp;gc_cont=0.570	60	710.7	603	2e-203	599	6	590	5	587	mobileOG_000325937	uvrC	WP_014600780.1	replication/recombination/repair	NA	Plasmid RefSeq	Homology	scaffold9_size16_16	13221 # 15017 # 1	13221	15017	1	9_16	9	16	0	GTG	AGxAGG/AGGxGG	5-10bp	0.57	scaffold9_size16	mobileOG_000325937_scaffold9_size16
26	mobileOG_000299531|clpP|A0A2V2YGL7|phage|replication/recombination/repair|Plasmid RefSeq|Homology	scaffold9_size16_33 # 28862 # 29455 # 1 # ID=9_33;partial=00;start_type=ATG;rbs_motif=GGAGG;rbs_spacer=5-10bp;gc_cont=0.554	74.3	304.7	193	1.1e-81	198	1	191	1	191	mobileOG_000299531	clpP	A0A2V2YGL7	phage	replication/recombination/repair	Plasmid RefSeq	Homology	scaffold9_size16_33	28862 # 29455 # 1	28862	29455	1	9_33	9	33	0	ATG	GGAGG	5-10bp	0.554	scaffold9_size16	mobileOG_000299531_scaffold9_size16
27	mobileOG_000025129|clpX|A0A2V2YGT6|phage|replication/recombination/repair|Plasmid RefSeq|Manual	scaffold9_size16_34 # 29548 # 30822 # 1 # ID=9_34;partial=00;start_type=ATG;rbs_motif=GGAGG;rbs_spacer=5-10bp;gc_cont=0.522	76.5	647.1	418	1.9e-184	425	1	418	1	424	mobileOG_000025129	clpX	A0A2V2YGT6	phage	replication/recombination/repair	Plasmid RefSeq	Manual	scaffold9_size16_34	29548 # 30822 # 1	29548	30822	1	9_34	9	34	0	ATG	GGAGG	5-10bp	0.522	scaffold9_size16	mobileOG_000025129_scaffold9_size16
28	mobileOG_000003194|xerD|A0A177XNU3|integration/excision|replication/recombination/repair|COMPASS|Manual	scaffold9_size16_146 # 132887 # 133774 # 1 # ID=9_146;partial=00;start_type=ATG;rbs_motif=AGGAG;rbs_spacer=5-10bp;gc_cont=0.511	60.3	376.7	295	3.4e-103	296	1	295	1	295	mobileOG_000003194	xerD	A0A177XNU3	integration/excision	replication/recombination/repair	COMPASS	Manual	scaffold9_size16_146	132887 # 133774 # 1	132887	133774	1	9_146	9	146	0	ATG	AGGAG	5-10bp	0.511	scaffold9_size16	mobileOG_000003194_scaffold9_size16
29	mobileOG_000328890|nusA|WP_003722453.1|phage|regulation,infection|Plasmid RefSeq|Homology	scaffold11_size1_91 # 86122 # 87246 # 1 # ID=11_91;partial=00;start_type=ATG;rbs_motif=GGAG/GAGG;rbs_spacer=5-10bp;gc_cont=0.575	63.8	469.9	372	3.8e-131	375	1	367	1	363	mobileOG_000328890	nusA	WP_003722453.1	phage	regulation,infection	Plasmid RefSeq	Homology	scaffold11_size1_91	86122 # 87246 # 1	86122	87246	1	11_91	11	91	0	ATG	GGAG/GAGG	5-10bp	0.575	scaffold11_size1	mobileOG_000328890_scaffold11_size1
30	mobileOG_000023827|recA|WP_003732286.1|replication/recombination/repair|NA|Plasmid RefSeq|Manual	scaffold11_size1_125 # 118951 # 120012 # 1 # ID=11_125;partial=00;start_type=ATG;rbs_motif=GGAG/GAGG;rbs_spacer=5-10bp;gc_cont=0.556	76.7	521.2	348	1.3e-146	354	1	346	1	348	mobileOG_000023827	recA	WP_003732286.1	replication/recombination/repair	NA	Plasmid RefSeq	Manual	scaffold11_size1_125	118951 # 120012 # 1	118951	120012	1	11_125	11	125	0	ATG	GGAG/GAGG	5-10bp	0.556	scaffold11_size1	mobileOG_000023827_scaffold11_size1
31	mobileOG_000003404|hfq|A0A509FZS2|phage|infection,regulation|COMPASS|Manual	scaffold11_size1_149 # 144962 # 145219 # 1 # ID=11_149;partial=00;start_type=ATG;rbs_motif=None;rbs_spacer=None;gc_cont=0.465	69.4	112.8	89	2.7e-24	86	11	82	4	75	mobileOG_000003404	hfq	A0A509FZS2	phage	infection,regulation	COMPASS	Manual	scaffold11_size1_149	144962 # 145219 # 1	144962	145219	1	11_149	11	149	0	ATG	None	None	0.465	scaffold11_size1	mobileOG_000003404_scaffold11_size1
32	mobileOG_000324789|ftsZ|WP_003731982.1|replication/recombination/repair|NA|Plasmid RefSeq|Homology	scaffold12_size1_73 # 71113 # 72231 # -1 # ID=12_73;partial=00;start_type=ATG;rbs_motif=AGGAG;rbs_spacer=5-10bp;gc_cont=0.579	76.8	469.9	391	3.7e-131	373	1	327	1	326	mobileOG_000324789	ftsZ	WP_003731982.1	replication/recombination/repair	NA	Plasmid RefSeq	Homology	scaffold12_size1_73	71113 # 72231 # -1	71113	72231	-1	12_73	12	73	0	ATG	AGGAG	5-10bp	0.579	scaffold12_size1	mobileOG_000324789_scaffold12_size1
33	mobileOG_000299531|clpP|A0A2V2YGL7|phage|replication/recombination/repair|Plasmid RefSeq|Homology	scaffold12_size1_102 # 101286 # 101864 # -1 # ID=12_102;partial=00;start_type=ATG;rbs_motif=AGGAG;rbs_spacer=5-10bp;gc_cont=0.570	78.9	309.7	193	3.3e-83	193	1	190	1	190	mobileOG_000299531	clpP	A0A2V2YGL7	phage	replication/recombination/repair	Plasmid RefSeq	Homology	scaffold12_size1_102	101286 # 101864 # -1	101286	101864	-1	12_102	12	102	0	ATG	AGGAG	5-10bp	0.57	scaffold12_size1	mobileOG_000299531_scaffold12_size1
34	mobileOG_000074490|ecoRIIM|WP_062126971.1|stability/transfer/defense|NA|COMPASS|Homology	scaffold13_size1_60 # 64197 # 65474 # 1 # ID=13_60;partial=00;start_type=ATG;rbs_motif=GGA/GAG/AGG;rbs_spacer=11-12bp;gc_cont=0.477	63	526.2	424	5e-148	426	5	406	6	406	mobileOG_000074490	ecoRIIM	WP_062126971.1	stability/transfer/defense	NA	COMPASS	Homology	scaffold13_size1_60	64197 # 65474 # 1	64197	65474	1	13_60	13	60	0	ATG	GGA/GAG/AGG	11-12bp	0.477	scaffold13_size1	mobileOG_000074490_scaffold13_size1
35	mobileOG_000347018|vsr|WP_089423174.1|replication/recombination/repair|NA|Multiple|Homology	scaffold13_size1_61 # 65518 # 65952 # 1 # ID=13_61;partial=00;start_type=ATG;rbs_motif=AGxAG;rbs_spacer=5-10bp;gc_cont=0.457	61	191	157	1.3e-47	145	15	150	1	136	mobileOG_000347018	vsr	WP_089423174.1	replication/recombination/repair	NA	Multiple	Homology	scaffold13_size1_61	65518 # 65952 # 1	65518	65952	1	13_61	13	61	0	ATG	AGxAG	5-10bp	0.457	scaffold13_size1	mobileOG_000347018_scaffold13_size1
36	mobileOG_000290102|tnp|A0A0M0VPP9|integration/excision|NA|Plasmid RefSeq|Homology	scaffold14_size1_3 # 1282 # 1512 # 1 # ID=14_3;partial=00;start_type=ATG;rbs_motif=GGAG/GAGG;rbs_spacer=5-10bp;gc_cont=0.455	60.9	97.4	235	1e-19	77	8	71	6	69	mobileOG_000290102	tnp	A0A0M0VPP9	integration/excision	NA	Plasmid RefSeq	Homology	scaffold14_size1_3	1282 # 1512 # 1	1282	1512	1	14_3	14	3	0	ATG	GGAG/GAGG	5-10bp	0.455	scaffold14_size1	mobileOG_000290102_scaffold14_size1
37	mobileOG_000064595|NGR_a00180|WP_019437297.1|integration/excision|NA|Multiple|Homology	scaffold14_size1_15 # 13552 # 14037 # 1 # ID=14_15;partial=00;start_type=ATG;rbs_motif=None;rbs_spacer=None;gc_cont=0.516	67.2	184.5	504	1.4e-45	162	146	279	3	136	mobileOG_000064595	NGR_a00180	WP_019437297.1	integration/excision	NA	Multiple	Homology	scaffold14_size1_15	13552 # 14037 # 1	13552	14037	1	14_15	14	15	0	ATG	None	None	0.516	scaffold14_size1	mobileOG_000064595_scaffold14_size1
38	mobileOG_000756676|NA:Keyword|WP_121614517.1|integration/excision|NA|Plasmid RefSeq|Keyword Search	scaffold14_size1_66 # 63903 # 64376 # 1 # ID=14_66;partial=00;start_type=ATG;rbs_motif=None;rbs_spacer=None;gc_cont=0.462	68.2	217.2	400	1.8e-55	158	244	400	1	157	mobileOG_000756676	NA:Keyword	WP_121614517.1	integration/excision	NA	Plasmid RefSeq	Keyword Search	scaffold14_size1_66	63903 # 64376 # 1	63903	64376	1	14_66	14	66	0	ATG	None	None	0.462	scaffold14_size1	mobileOG_000756676_scaffold14_size1
39	mobileOG_000313829|bin3|WP_111922976.1|integration/excision|replication,inversion|Plasmid RefSeq|Homology	scaffold16_size1_44 # 25782 # 26390 # -1 # ID=16_44;partial=00;start_type=ATG;rbs_motif=GGAG/GAGG;rbs_spacer=5-10bp;gc_cont=0.491	72.8	304.3	207	1.5e-81	203	1	202	1	202	mobileOG_000313829	bin3	WP_111922976.1	integration/excision	replication,inversion	Plasmid RefSeq	Homology	scaffold16_size1_44	25782 # 26390 # -1	25782	26390	-1	16_44	16	44	0	ATG	GGAG/GAGG	5-10bp	0.491	scaffold16_size1	mobileOG_000313829_scaffold16_size1
40	mobileOG_000003173|ruvB|A0A177XTD0|replication/recombination/repair|NA|COMPASS|Manual	scaffold16_size1_122 # 106274 # 107284 # 1 # ID=16_122;partial=00;start_type=ATG;rbs_motif=GGAGG;rbs_spacer=5-10bp;gc_cont=0.609	67.5	453.4	335	3.3e-126	337	3	334	2	332	mobileOG_000003173	ruvB	A0A177XTD0	replication/recombination/repair	NA	COMPASS	Manual	scaffold16_size1_122	106274 # 107284 # 1	106274	107284	1	16_122	16	122	0	ATG	GGAGG	5-10bp	0.609	scaffold16_size1	mobileOG_000003173_scaffold16_size1
41	mobileOG_000003225|lexA|A0A075R646|phage|infection,regulation|COMPASS|Manual	scaffold17_size9_28 # 27921 # 28568 # -1 # ID=17_28;partial=00;start_type=GTG;rbs_motif=GGA/GAG/AGG;rbs_spacer=5-10bp;gc_cont=0.569	63.7	260.8	206	2e-68	216	1	203	1	212	mobileOG_000003225	lexA	A0A075R646	phage	infection,regulation	COMPASS	Manual	scaffold17_size9_28	27921 # 28568 # -1	27921	28568	-1	17_28	17	28	0	GTG	GGA/GAG/AGG	5-10bp	0.569	scaffold17_size9	mobileOG_000003225_scaffold17_size9
42	mobileOG_000313806|clpB|A0A2V2YL59|phage|chaperone|Plasmid RefSeq|Homology	scaffold18_size7_6 # 3085 # 5517 # 1 # ID=18_6;partial=00;start_type=ATG;rbs_motif=GGAG/GAGG;rbs_spacer=5-10bp;gc_cont=0.574	75.3	1194.5	822	0	811	2	812	1	809	mobileOG_000313806	clpB	A0A2V2YL59	phage	chaperone	Plasmid RefSeq	Homology	scaffold18_size7_6	3085 # 5517 # 1	3085	5517	1	18_6	18	6	0	ATG	GGAG/GAGG	5-10bp	0.574	scaffold18_size7	mobileOG_000313806_scaffold18_size7
43	mobileOG_000329501|sigH|A0A2V2YL34|integration/excision|regulation|Plasmid RefSeq|Homology	scaffold18_size7_18 # 17190 # 17846 # 1 # ID=18_18;partial=00;start_type=TTG;rbs_motif=None;rbs_spacer=None;gc_cont=0.484	88.6	355.1	216	7.9e-97	219	13	214	15	216	mobileOG_000329501	sigH	A0A2V2YL34	integration/excision	regulation	Plasmid RefSeq	Homology	scaffold18_size7_18	17190 # 17846 # 1	17190	17846	1	18_18	18	18	0	TTG	None	None	0.484	scaffold18_size7	mobileOG_000329501_scaffold18_size7
44	mobileOG_000330695|nusG|A0A2V2YV57|phage|regulation,infection|Plasmid RefSeq|Homology	scaffold18_size7_20 # 18452 # 18997 # 1 # ID=18_20;partial=00;start_type=ATG;rbs_motif=None;rbs_spacer=None;gc_cont=0.509	65.5	248.1	177	1.1e-64	182	1	177	4	180	mobileOG_000330695	nusG	A0A2V2YV57	phage	regulation,infection	Plasmid RefSeq	Homology	scaffold18_size7_20	18452 # 18997 # 1	18452	18997	1	18_20	18	20	0	ATG	None	None	0.509	scaffold18_size7	mobileOG_000330695_scaffold18_size7
45	mobileOG_000025719|uvrB|A0A2V2Z1Z0|replication/recombination/repair|NA|Plasmid RefSeq|Manual	scaffold19_size6_10 # 9837 # 11828 # 1 # ID=19_10;partial=00;start_type=TTG;rbs_motif=GGAGG;rbs_spacer=5-10bp;gc_cont=0.586	71.9	923.7	667	1.7e-267	664	11	662	8	659	mobileOG_000025719	uvrB	A0A2V2Z1Z0	replication/recombination/repair	NA	Plasmid RefSeq	Manual	scaffold19_size6_10	9837 # 11828 # 1	9837	11828	1	19_10	19	10	0	TTG	GGAGG	5-10bp	0.586	scaffold19_size6	mobileOG_000025719_scaffold19_size6
46	mobileOG_000355093|uvrA|A0A2V2YZJ4|replication/recombination/repair|NA|Plasmid RefSeq|Homology	scaffold19_size6_11 # 11899 # 14778 # 1 # ID=19_11;partial=00;start_type=GTG;rbs_motif=AGGA;rbs_spacer=5-10bp;gc_cont=0.579	73.4	1437.2	962	0	960	1	945	1	943	mobileOG_000355093	uvrA	A0A2V2YZJ4	replication/recombination/repair	NA	Plasmid RefSeq	Homology	scaffold19_size6_11	11899 # 14778 # 1	11899	14778	1	19_11	19	11	0	GTG	AGGA	5-10bp	0.579	scaffold19_size6	mobileOG_000355093_scaffold19_size6
47	mobileOG_000245931|rnhA|A0A0D5NHL9|replication/recombination/repair|NA|GPD|Homology	scaffold19_size6_45 # 47565 # 48008 # 1 # ID=19_45;partial=00;start_type=GTG;rbs_motif=AGGAGG;rbs_spacer=5-10bp;gc_cont=0.574	60.3	184.1	145	1.6e-45	148	3	143	7	147	mobileOG_000245931	rnhA	A0A0D5NHL9	replication/recombination/repair	NA	GPD	Homology	scaffold19_size6_45	47565 # 48008 # 1	47565	48008	1	19_45	19	45	0	GTG	AGGAGG	5-10bp	0.574	scaffold19_size6	mobileOG_000245931_scaffold19_size6
48	mobileOG_000754740|NA:Keyword|WP_048623352.1|integration/excision|NA|Multiple|Keyword Search	scaffold20_size6_11 # 8577 # 8954 # -1 # ID=20_11;partial=00;start_type=GTG;rbs_motif=AGGAG;rbs_spacer=5-10bp;gc_cont=0.474	73.7	186	525	3.6e-46	126	401	514	2	115	mobileOG_000754740	NA:Keyword	WP_048623352.1	integration/excision	NA	Multiple	Keyword Search	scaffold20_size6_11	8577 # 8954 # -1	8577	8954	-1	20_11	20	11	0	GTG	AGGAG	5-10bp	0.474	scaffold20_size6	mobileOG_000754740_scaffold20_size6
49	mobileOG_000064549|tnp|A0A0B6AY00|integration/excision|NA|COMPASS|Homology	scaffold20_size6_45 # 47109 # 47285 # 1 # ID=20_45;partial=00;start_type=ATG;rbs_motif=AGGAG;rbs_spacer=5-10bp;gc_cont=0.390	74.1	87.8	94	6.3e-17	59	1	54	1	54	mobileOG_000064549	tnp	A0A0B6AY00	integration/excision	NA	COMPASS	Homology	scaffold20_size6_45	47109 # 47285 # 1	47109	47285	1	20_45	20	45	0	ATG	AGGAG	5-10bp	0.39	scaffold20_size6	mobileOG_000064549_scaffold20_size6
50	mobileOG_000073860|insF|A0A177ZSJ8|integration/excision|NA|COMPASS|Homology	scaffold20_size6_46 # 47396 # 47755 # 1 # ID=20_46;partial=00;start_type=GTG;rbs_motif=AGGA/GGAG/GAGG;rbs_spacer=11-12bp;gc_cont=0.447	65.8	148.3	277	8e-35	120	1	117	1	117	mobileOG_000073860	insF	A0A177ZSJ8	integration/excision	NA	COMPASS	Homology	scaffold20_size6_46	47396 # 47755 # 1	47396	47755	1	20_46	20	46	0	GTG	AGGA/GGAG/GAGG	11-12bp	0.447	scaffold20_size6	mobileOG_000073860_scaffold20_size6
51	mobileOG_000443185|NA:Keyword|A0A174NVL7|transfer|NA|GPD|Keyword Search	scaffold20_size6_59 # 62102 # 62320 # 1 # ID=20_59;partial=00;start_type=ATG;rbs_motif=AGxAGG/AGGxGG;rbs_spacer=5-10bp;gc_cont=0.374	72.5	105.5	73	3.6e-22	73	1	69	1	69	mobileOG_000443185	NA:Keyword	A0A174NVL7	transfer	NA	GPD	Keyword Search	scaffold20_size6_59	62102 # 62320 # 1	62102	62320	1	20_59	20	59	0	ATG	AGxAGG/AGGxGG	5-10bp	0.374	scaffold20_size6	mobileOG_000443185_scaffold20_size6
52	mobileOG_000244003|exoA_2|A0A133S7C6|replication/recombination/repair|NA|GPD|Homology	scaffold24_size5_33 # 37987 # 38793 # 1 # ID=24_33;partial=00;start_type=ATG;rbs_motif=GGA/GAG/AGG;rbs_spacer=5-10bp;gc_cont=0.509	65.6	352.4	251	6.3e-96	269	1	249	17	265	mobileOG_000244003	exoA_2	A0A133S7C6	replication/recombination/repair	NA	GPD	Homology	scaffold24_size5_33	37987 # 38793 # 1	37987	38793	1	24_33	24	33	0	ATG	GGA/GAG/AGG	5-10bp	0.509	scaffold24_size5	mobileOG_000244003_scaffold24_size5
53	mobileOG_000558246|NA:Keyword|A0A316M6C2|phage|NA|GPD|Keyword Search	scaffold26_size5_23 # 21352 # 22650 # -1 # ID=26_23;partial=00;start_type=ATG;rbs_motif=GGA/GAG/AGG;rbs_spacer=11-12bp;gc_cont=0.514	68.2	591.3	419	1.3e-167	433	11	411	7	407	mobileOG_000558246	NA:Keyword	A0A316M6C2	phage	NA	GPD	Keyword Search	scaffold26_size5_23	21352 # 22650 # -1	21352	22650	-1	26_23	26	23	0	ATG	GGA/GAG/AGG	11-12bp	0.514	scaffold26_size5	mobileOG_000558246_scaffold26_size5
54	mobileOG_000367865|R00164|WP_162645620.1|integration/excision|NA|Plasmid RefSeq|Homology	scaffold27_size4_24 # 16395 # 17615 # -1 # ID=27_24;partial=00;start_type=GTG;rbs_motif=GGAGG;rbs_spacer=5-10bp;gc_cont=0.465	75.1	639	406	5.1e-182	407	5	406	5	406	mobileOG_000367865	R00164	WP_162645620.1	integration/excision	NA	Plasmid RefSeq	Homology	scaffold27_size4_24	16395 # 17615 # -1	16395	17615	-1	27_24	27	24	0	GTG	GGAGG	5-10bp	0.465	scaffold27_size4	mobileOG_000367865_scaffold27_size4
55	mobileOG_000064549|tnp|A0A0B6AY00|integration/excision|NA|COMPASS|Homology	scaffold27_size4_34 # 26826 # 27110 # 1 # ID=27_34;partial=00;start_type=ATG;rbs_motif=AGGAG;rbs_spacer=5-10bp;gc_cont=0.414	79.8	150.6	94	1.3e-35	95	1	94	1	94	mobileOG_000064549	tnp	A0A0B6AY00	integration/excision	NA	COMPASS	Homology	scaffold27_size4_34	26826 # 27110 # 1	26826	27110	1	27_34	27	34	0	ATG	AGGAG	5-10bp	0.414	scaffold27_size4	mobileOG_000064549_scaffold27_size4
56	mobileOG_000073860|insF|A0A177ZSJ8|integration/excision|NA|COMPASS|Homology	scaffold27_size4_35 # 27113 # 27946 # 1 # ID=27_35;partial=00;start_type=GTG;rbs_motif=AGGA/GGAG/GAGG;rbs_spacer=11-12bp;gc_cont=0.434	69.3	397.5	277	1.8e-109	278	1	277	1	277	mobileOG_000073860	insF	A0A177ZSJ8	integration/excision	NA	COMPASS	Homology	scaffold27_size4_35	27113 # 27946 # 1	27113	27946	1	27_35	27	35	0	GTG	AGGA/GGAG/GAGG	11-12bp	0.434	scaffold27_size4	mobileOG_000073860_scaffold27_size4
57	mobileOG_000263109|polA_2|U1Y2R1|replication/recombination/repair|NA|GPD|Homology	scaffold28_size4_14 # 9512 # 11473 # 1 # ID=28_14;partial=00;start_type=GTG;rbs_motif=GGA/GAG/AGG;rbs_spacer=5-10bp;gc_cont=0.519	84.3	1142.9	654	0	654	4	654	3	653	mobileOG_000263109	polA_2	U1Y2R1	replication/recombination/repair	NA	GPD	Homology	scaffold28_size4_14	9512 # 11473 # 1	9512	11473	1	28_14	28	14	0	GTG	GGA/GAG/AGG	5-10bp	0.519	scaffold28_size4	mobileOG_000263109_scaffold28_size4
58	mobileOG_000263108|gp26|U1WW57|transfer|conjugation|GPD|Homology	scaffold28_size4_20 # 14455 # 16833 # 1 # ID=28_20;partial=00;start_type=ATG;rbs_motif=GGAG/GAGG;rbs_spacer=5-10bp;gc_cont=0.527	69.9	1163.3	782	0	793	4	781	1	781	mobileOG_000263108	gp26	U1WW57	transfer	conjugation	GPD	Homology	scaffold28_size4_20	14455 # 16833 # 1	14455	16833	1	28_20	28	20	0	ATG	GGAG/GAGG	5-10bp	0.527	scaffold28_size4	mobileOG_000263108_scaffold28_size4
59	mobileOG_000773191|NA:Keyword|S5MBV8|phage|NA|pVOG|Keyword Search	scaffold28_size4_27 # 21824 # 23338 # 1 # ID=28_27;partial=00;start_type=ATG;rbs_motif=GGA/GAG/AGG;rbs_spacer=5-10bp;gc_cont=0.496	66.7	662.9	514	4.1e-189	505	8	495	3	486	mobileOG_000773191	NA:Keyword	S5MBV8	phage	NA	pVOG	Keyword Search	scaffold28_size4_27	21824 # 23338 # 1	21824	23338	1	28_27	28	27	0	ATG	GGA/GAG/AGG	5-10bp	0.496	scaffold28_size4	mobileOG_000773191_scaffold28_size4
60	mobileOG_000761862|NA:Keyword|A6M947|phage|NA|Multiple|Keyword Search	scaffold30_size4_37 # 42764 # 42964 # 1 # ID=30_37;partial=00;start_type=GTG;rbs_motif=AGGA;rbs_spacer=5-10bp;gc_cont=0.507	66.7	99.8	204	1.8e-20	67	139	204	1	66	mobileOG_000761862	NA:Keyword	A6M947	phage	NA	Multiple	Keyword Search	scaffold30_size4_37	42764 # 42964 # 1	42764	42964	1	30_37	30	37	0	GTG	AGGA	5-10bp	0.507	scaffold30_size4	mobileOG_000761862_scaffold30_size4
61	mobileOG_000318972|insF|WP_131472581.1|integration/excision|NA|Plasmid RefSeq|Homology	scaffold30_size4_39 # 43591 # 43719 # -1 # ID=30_39;partial=00;start_type=ATG;rbs_motif=4Base/6BMM;rbs_spacer=13-15bp;gc_cont=0.442	67.6	50.8	373	6.2e-06	43	3	39	4	40	mobileOG_000318972	insF	WP_131472581.1	integration/excision	NA	Plasmid RefSeq	Homology	scaffold30_size4_39	43591 # 43719 # -1	43591	43719	-1	30_39	30	39	0	ATG	4Base/6BMM	13-15bp	0.442	scaffold30_size4	mobileOG_000318972_scaffold30_size4
62	mobileOG_000263358|abrB|F0SW58|transfer|regulation,competence|GPD|Homology	scaffold36_size2_16 # 12819 # 13079 # -1 # ID=36_16;partial=00;start_type=GTG;rbs_motif=AGGAG;rbs_spacer=5-10bp;gc_cont=0.521	60	103.6	81	1.6e-21	87	1	80	1	80	mobileOG_000263358	abrB	F0SW58	transfer	regulation,competence	GPD	Homology	scaffold36_size2_16	12819 # 13079 # -1	12819	13079	-1	36_16	36	16	0	GTG	AGGAG	5-10bp	0.521	scaffold36_size2	mobileOG_000263358_scaffold36_size2
63	mobileOG_000713740|NA:Keyword|U1X6T3|transfer|partitioning|GPD|Keyword Search	scaffold38_size1_17 # 12472 # 12864 # 1 # ID=38_17;partial=00;start_type=ATG;rbs_motif=GGAGG;rbs_spacer=5-10bp;gc_cont=0.468	63.9	166.8	200	2.4e-40	131	24	143	1	122	mobileOG_000713740	NA:Keyword	U1X6T3	transfer	partitioning	GPD	Keyword Search	scaffold38_size1_17	12472 # 12864 # 1	12472	12864	1	38_17	38	17	0	ATG	GGAGG	5-10bp	0.468	scaffold38_size1	mobileOG_000713740_scaffold38_size1
64	mobileOG_000347401|ltrA|WP_085311987.1|integration/excision|introns|Multiple|Homology	scaffold42_size1_7 # 4502 # 4978 # 1 # ID=42_7;partial=00;start_type=GTG;rbs_motif=GGAG/GAGG;rbs_spacer=5-10bp;gc_cont=0.488	66.4	227.6	432	1.4e-58	159	168	319	1	152	mobileOG_000347401	ltrA	WP_085311987.1	integration/excision	introns	Multiple	Homology	scaffold42_size1_7	4502 # 4978 # 1	4502	4978	1	42_7	42	7	0	GTG	GGAG/GAGG	5-10bp	0.488	scaffold42_size1	mobileOG_000347401_scaffold42_size1
65	mobileOG_000512187|NA:Keyword|R7LXX0|integration/excision|NA|GPD|Keyword Search	scaffold43_size1_6 # 5803 # 6372 # -1 # ID=43_6;partial=00;start_type=GTG;rbs_motif=None;rbs_spacer=None;gc_cont=0.479	64	238.8	187	7.1e-62	190	1	187	1	189	mobileOG_000512187	NA:Keyword	R7LXX0	integration/excision	NA	GPD	Keyword Search	scaffold43_size1_6	5803 # 6372 # -1	5803	6372	-1	43_6	43	6	0	GTG	None	None	0.479	scaffold43_size1	mobileOG_000512187_scaffold43_size1
66	mobileOG_000099929|abrB|A0A348Z5T6|transfer|regulation,competence|GPD|Homology	scaffold44_size1_6 # 2006 # 2254 # -1 # ID=44_6;partial=00;start_type=ATG;rbs_motif=AGGAG;rbs_spacer=5-10bp;gc_cont=0.474	69.2	124	81	1.1e-27	83	1	78	1	78	mobileOG_000099929	abrB	A0A348Z5T6	transfer	regulation,competence	GPD	Homology	scaffold44_size1_6	2006 # 2254 # -1	2006	2254	-1	44_6	44	6	0	ATG	AGGAG	5-10bp	0.474	scaffold44_size1	mobileOG_000099929_scaffold44_size1
67	mobileOG_000279023|ltrA|WP_169284752.1|integration/excision|introns|Plasmid RefSeq|Homology	scaffold65_size1_2 # 71 # 1474 # -1 # ID=65_2;partial=00;start_type=ATG;rbs_motif=None;rbs_spacer=None;gc_cont=0.526	63.1	589.7	463	4.1e-167	468	1	463	1	464	mobileOG_000279023	ltrA	WP_169284752.1	integration/excision	introns	Plasmid RefSeq	Homology	scaffold65_size1_2	71 # 1474 # -1	71	1474	-1	65_2	65	2	0	ATG	None	None	0.526	scaffold65_size1	mobileOG_000279023_scaffold65_size1
68	mobileOG_000756676|NA:Keyword|WP_121614517.1|integration/excision|NA|Plasmid RefSeq|Keyword Search	scaffold69_size1_1 # 253 # 1455 # 1 # ID=69_1;partial=00;start_type=GTG;rbs_motif=AGGAG;rbs_spacer=5-10bp;gc_cont=0.475	67.9	550.8	400	1.8e-155	401	1	399	1	399	mobileOG_000756676	NA:Keyword	WP_121614517.1	integration/excision	NA	Plasmid RefSeq	Keyword Search	scaffold69_size1_1	253 # 1455 # 1	253	1455	1	69_1	69	1	0	GTG	AGGAG	5-10bp	0.475	scaffold69_size1	mobileOG_000756676_scaffold69_size1
69	mobileOG_000725129|NA:Keyword|I0JLT3|integration/excision|NA|ISFinder|Keyword Search	scaffold72_size1_1 # 1 # 561 # -1 # ID=72_1;partial=10;start_type=GTG;rbs_motif=GGAGG;rbs_spacer=5-10bp;gc_cont=0.467	69.5	277.3	411	1.8e-73	187	1	186	1	187	mobileOG_000725129	NA:Keyword	I0JLT3	integration/excision	NA	ISFinder	Keyword Search	scaffold72_size1_1	1 # 561 # -1	1	561	-1	72_1	72	1	10	GTG	GGAGG	5-10bp	0.467	scaffold72_size1	mobileOG_000725129_scaffold72_size1
70	mobileOG_000071772|insF1|WP_157686189.1|integration/excision|NA|COMPASS|Homology	scaffold74_size1_1 # 74 # 892 # -1 # ID=74_1;partial=00;start_type=TTG;rbs_motif=AGGA/GGAG/GAGG;rbs_spacer=11-12bp;gc_cont=0.459	63.1	351.3	325	1.4e-95	273	58	320	1	263	mobileOG_000071772	insF1	WP_157686189.1	integration/excision	NA	COMPASS	Homology	scaffold74_size1_1	74 # 892 # -1	74	892	-1	74_1	74	1	0	TTG	AGGA/GGAG/GAGG	11-12bp	0.459	scaffold74_size1	mobileOG_000071772_scaffold74_size1
71	mobileOG_000402672|NA:Keyword|G8U1P5|integration/excision|NA|COMPASS|Keyword Search	scaffold74_size1_2 # 952 # 1239 # -1 # ID=74_2;partial=00;start_type=GTG;rbs_motif=GGAG/GAGG;rbs_spacer=5-10bp;gc_cont=0.451	61.1	120.9	95	1.1e-26	96	1	95	1	95	mobileOG_000402672	NA:Keyword	G8U1P5	integration/excision	NA	COMPASS	Keyword Search	scaffold74_size1_2	952 # 1239 # -1	952	1239	-1	74_2	74	2	0	GTG	GGAG/GAGG	5-10bp	0.451	scaffold74_size1	mobileOG_000402672_scaffold74_size1
72	mobileOG_000402672|NA:Keyword|G8U1P5|integration/excision|NA|COMPASS|Keyword Search	scaffold75_size1_1 # 64 # 354 # 1 # ID=75_1;partial=00;start_type=ATG;rbs_motif=GGAG/GAGG;rbs_spacer=5-10bp;gc_cont=0.485	61.1	118.2	95	7.2e-26	97	1	95	2	96	mobileOG_000402672	NA:Keyword	G8U1P5	integration/excision	NA	COMPASS	Keyword Search	scaffold75_size1_1	64 # 354 # 1	64	354	1	75_1	75	1	0	ATG	GGAG/GAGG	5-10bp	0.485	scaffold75_size1	mobileOG_000402672_scaffold75_size1
73	mobileOG_000340518|NA|WP_142387408.1|integration/excision|NA|Plasmid RefSeq|Homology	scaffold75_size1_2 # 411 # 1232 # 1 # ID=75_2;partial=00;start_type=GTG;rbs_motif=GGAG/GAGG;rbs_spacer=5-10bp;gc_cont=0.494	60	335.1	381	1.1e-90	274	113	377	1	265	mobileOG_000340518	NA	WP_142387408.1	integration/excision	NA	Plasmid RefSeq	Homology	scaffold75_size1_2	411 # 1232 # 1	411	1232	1	75_2	75	2	0	GTG	GGAG/GAGG	5-10bp	0.494	scaffold75_size1	mobileOG_000340518_scaffold75_size1
74	mobileOG_000725129|NA:Keyword|I0JLT3|integration/excision|NA|ISFinder|Keyword Search	scaffold80_size8_1 # 158 # 856 # -1 # ID=80_1;partial=01;start_type=Edge;rbs_motif=None;rbs_spacer=None;gc_cont=0.478	64.3	303.1	411	3.8e-81	233	169	409	1	230	mobileOG_000725129	NA:Keyword	I0JLT3	integration/excision	NA	ISFinder	Keyword Search	scaffold80_size8_1	158 # 856 # -1	158	856	-1	80_1	80	1	1	Edge	None	None	0.478	scaffold80_size8	mobileOG_000725129_scaffold80_size8
75	mobileOG_000073860|insF|A0A177ZSJ8|integration/excision|NA|COMPASS|Homology	scaffold81_size8_1 # 19 # 843 # -1 # ID=81_1;partial=01;start_type=Edge;rbs_motif=None;rbs_spacer=None;gc_cont=0.433	70.4	402.9	277	4.1e-111	275	4	277	1	274	mobileOG_000073860	insF	A0A177ZSJ8	integration/excision	NA	COMPASS	Homology	scaffold81_size8_1	19 # 843 # -1	19	843	-1	81_1	81	1	1	Edge	None	None	0.433	scaffold81_size8	mobileOG_000073860_scaffold81_size8

## Sheet: AlienHunter
Contig	Start	Stop	Score	Threhold
scaffold1_size40	1	12500	0.782	26.427
scaffold1_size40	37500	52500	0.519	26.427
scaffold1_size40	55000	62500	0.432	26.427
scaffold1_size40	67500	75000	0.336	26.427
scaffold1_size40	130000	135000	0.331	26.427
scaffold1_size40	172500	177500	0.292	26.427
scaffold1_size40	197500	205000	0.299	26.427
scaffold1_size40	230000	237500	0.288	26.427
scaffold1_size40	242500	255000	0.367	26.427
scaffold1_size40	277500	282500	0.277	26.427
scaffold1_size40	312500	322500	0.313	26.427
scaffold1_size40	332500	337500	0.302	26.427
scaffold1_size40	342500	352500	0.428	26.427
scaffold1_size40	375000	382500	0.406	26.427
scaffold1_size40	387500	395000	0.294	26.427
scaffold1_size40	395769	400769	0.349	26.427
scaffold2_size39	1	10000	0.566	37.415
scaffold2_size39	17500	25000	0.674	37.415
scaffold2_size39	27500	32500	0.375	37.415
scaffold2_size39	42500	47500	0.626	37.415
scaffold2_size39	70000	77500	0.426	37.415
scaffold2_size39	102500	107500	0.578	37.415
scaffold2_size39	205000	220000	0.614	37.415
scaffold2_size39	222500	270000	0.633	37.415
scaffold2_size39	317500	327500	0.522	37.415
scaffold2_size39	337500	350000	0.438	37.415
scaffold3_size37	1	17500	0.485	24.692
scaffold3_size37	20000	27500	0.314	24.692
scaffold3_size37	30000	47500	0.528	24.692
scaffold3_size37	140000	160000	0.652	24.692
scaffold3_size37	307500	315000	0.308	24.692
scaffold3_size37	342500	350000	0.304	24.692
scaffold3_size37	367500	377547	0.3	24.692
scaffold4_size36	1	15000	0.636	27.106
scaffold4_size36	17500	22500	0.291	27.106
scaffold4_size36	30000	62500	0.568	27.106
scaffold4_size36	162500	182500	0.56	27.106
scaffold4_size36	315000	320000	0.297	27.106
scaffold5_size35	1	12500	0.637	18.169
scaffold5_size35	42500	50000	0.191	18.169
scaffold5_size35	80000	87500	0.229	18.169
scaffold5_size35	140000	145000	0.214	18.169
scaffold5_size35	175000	180000	0.21	18.169
scaffold5_size35	257500	262500	0.245	18.169
scaffold5_size35	285000	290000	0.228	18.169
scaffold5_size35	350558	355558	0.763	18.169
scaffold6_size25	177500	182500	0.21	19.383
scaffold6_size25	212500	252500	0.459	19.383
scaffold7_size21	1	25000	0.467	20.268
scaffold7_size21	45000	50000	0.318	20.268
scaffold7_size21	77500	82500	0.215	20.268
scaffold8_size16	37500	50000	0.694	24.721
scaffold8_size16	107500	112500	0.297	24.721
scaffold8_size16	157500	167044	0.784	24.721
scaffold9_size16	1	5000	0.547	51.501
scaffold9_size16	7500	12500	0.543	51.501
scaffold9_size16	15000	20000	0.586	51.501
scaffold9_size16	30000	35000	0.552	51.501
scaffold9_size16	50000	60000	0.731	51.501
scaffold9_size16	85000	90000	0.713	51.501
scaffold9_size16	102500	115000	0.783	51.501
scaffold9_size16	132500	140000	0.572	51.501
scaffold9_size16	142500	150000	0.819	51.501
scaffold10_size1	40000	47500	0.492	36.04
scaffold10_size1	55000	62500	0.944	36.04
scaffold10_size1	67500	72500	0.534	36.04
scaffold10_size1	97500	122500	0.493	36.04
scaffold10_size1	127500	135000	0.505	36.04
scaffold11_size1	1	17500	0.481	19.086
scaffold12_size1	122500	131441	0.595	16.448
scaffold13_size1	40000	45000	0.221	17.81
scaffold13_size1	55000	72500	0.242	17.81
scaffold13_size1	122500	131094	0.703	17.81
scaffold14_size1	1	15000	0.712	34.767
scaffold14_size1	22500	30000	0.497	34.767
scaffold14_size1	62500	77500	0.424	34.767
scaffold15_size1	10000	17500	0.624	49.362
scaffold15_size1	22500	45000	0.77	49.362
scaffold15_size1	92500	100000	0.682	49.362
scaffold16_size1	1	15000	0.749	40.237
scaffold16_size1	22500	32500	0.696	40.237
scaffold17_size9	80000	97599	0.762	36.05
scaffold18_size7	65000	76379	0.869	32.042
scaffold19_size6	5000	10000	0.473	38.042
scaffold19_size6	25000	30000	0.456	38.042
scaffold19_size6	55000	60000	1	38.042
scaffold19_size6	61533	66533	0.488	38.042
scaffold20_size6	17500	27500	0.685	32.09
scaffold20_size6	59860	64860	0.334	32.09
scaffold21_size6	30000	40000	0.678	34.768
scaffold21_size6	47500	55000	0.38	34.768
scaffold22_size6	35000	42500	0.602	40.577
scaffold22_size6	45000	50000	0.417	40.577
scaffold22_size6	55000	63464	0.938	40.577
scaffold23_size5	54938	59938	1	19.152
scaffold24_size5	12500	22500	0.525	41.074
scaffold24_size5	27500	32500	0.564	41.074
scaffold24_size5	50000	59549	0.798	41.074
scaffold25_size5	1	5000	0.556	54.716
scaffold25_size5	25000	30000	0.877	54.716
scaffold25_size5	42500	52500	0.806	54.716
scaffold26_size5	2500	10000	0.949	50.703
scaffold26_size5	40000	45000	0.586	50.703
scaffold27_size4	7500	17500	0.677	57.867
scaffold27_size4	32500	37500	0.642	57.867
scaffold27_size4	41605	46605	1	57.867
scaffold28_size4	2500	10000	0.713	54.539
scaffold28_size4	37500	42500	1	54.539
scaffold29_size4	12500	25000	0.541	46.581
scaffold29_size4	30000	35000	1	46.581
scaffold30_size4	22500	32500	0.768	38.03
scaffold31_size3	10000	17500	0.832	44.329
scaffold31_size3	20000	25000	0.479	44.329
scaffold31_size3	30000	35000	0.483	44.329
scaffold32_size3	25039	30039	1	36.199
scaffold33_size2	15000	23787	0.889	60.6
scaffold34_size2	1	5000	1	59.291
scaffold34_size2	7500	15000	0.609	59.291
scaffold35_size2	1	7500	0.81	59.089
scaffold35_size2	15967	20967	0.633	59.089
scaffold36_size2	12500	17500	1	45.786
