# Supplementary material for: Exploration of Alicyclobacillus spp. Genome in Search of Antibiotic Resistance
Source: Int J Mol Sci. 2024 Jul 26;25(15):8144. doi: 10.3390/ijms25158144 (PMC11312215; doi:10.3390/ijms25158144)
Supplement: Supplementary file 1 [file ijms-25-08144-s001.zip › Table S4.xlsx]

## Sheet: AlienHunter chromosome
Contig	Start	Stop	Score	Threhold
contig_1	1	5000	0.265	0
contig_1	60000	65000	0.148	13.204
contig_1	72500	77500	0.135	13.204
contig_1	87500	92500	0.16	13.204
contig_1	107500	112500	0.171	13.204
contig_1	115000	120000	0.14	13.204
contig_1	172500	205000	0.187	13.204
contig_1	257500	287500	0.321	13.204
contig_1	292500	357500	0.307	13.204
contig_1	370000	375000	0.223	13.204
contig_1	402500	422500	0.277	13.204
contig_1	520000	525000	0.195	13.204
contig_1	580000	587500	0.194	13.204
contig_1	610000	615000	0.278	13.204
contig_1	617500	625000	0.25	13.204
contig_1	790000	795000	0.216	13.204
contig_1	797500	802500	0.137	13.204
contig_1	900000	905000	0.182	13.204
contig_1	967500	1150000	0.296	13.204
contig_1	1152500	1200000	0.271	13.204
contig_1	1207500	1222500	0.18	13.204
contig_1	1225000	1230000	0.143	13.204
contig_1	1280000	1305000	0.245	13.204
contig_1	1357500	1367500	0.236	13.204
contig_1	1432500	1440000	0.17	13.204
contig_1	1485000	1490000	0.148	13.204
contig_1	1492500	1507500	0.224	13.204
contig_1	1515000	1522500	0.188	13.204
contig_1	1577500	1602500	0.296	13.204
contig_1	1645000	1655000	0.146	13.204
contig_1	1662500	1667500	0.14	13.204
contig_1	1680000	1687500	0.145	13.204
contig_1	1732500	1737500	0.179	13.204
contig_1	1772500	1777500	0.134	13.204
contig_1	1807500	1812500	0.14	13.204
contig_1	1820000	1840000	0.326	13.204
contig_1	1842500	1850000	0.156	13.204
contig_1	1855000	1862500	0.153	13.204
contig_1	1942500	1947500	0.15	13.204
contig_1	2045000	2060000	0.18	13.204
contig_1	2065000	2097500	0.2	13.204
contig_1	2157500	2162500	0.137	13.204
contig_1	2232500	2237500	0.237	13.204
contig_1	2430000	2460000	0.335	13.204
contig_1	2492500	2497500	0.189	13.204
contig_1	2505000	2540000	0.381	13.204
contig_1	2555000	2587500	0.24	13.204
contig_1	2627500	2635000	0.141	13.204
contig_1	2690000	2707500	0.264	13.204
contig_1	2725000	2730000	0.138	13.204
contig_1	2812500	2817500	0.14	13.204
contig_1	2835000	2847500	0.175	13.204
contig_1	2885000	2890000	0.233	13.204
contig_1	2935000	2940000	0.139	13.204
contig_1	2967500	2977500	0.233	13.204
contig_1	2980000	3030000	0.292	13.204
contig_1	3032500	3040000	0.227	13.204
contig_1	3042500	3062500	0.179	13.204
contig_1	3070000	3077500	0.146	13.204
contig_1	3092500	3122500	0.209	13.204
contig_1	3125000	3130000	0.183	13.204
contig_1	3135000	3145000	0.176	13.204
contig_1	3170000	3177500	0.218	13.204
contig_1	3180000	3185000	0.165	13.204
contig_1	3197500	3205000	0.153	13.204
contig_1	3445000	3450000	0.208	13.204
contig_1	3457500	3462500	0.246	13.204
contig_1	3467500	3482500	0.212	13.204
contig_1	3507500	3562500	0.266	13.204
contig_1	3565000	3572500	0.16	13.204
contig_1	3575000	3595000	0.29	13.204
contig_1	3652500	3657500	0.157	13.204
contig_1	3687500	3707500	0.373	13.204
contig_1	3752500	3757500	0.143	13.204
contig_1	3777500	3782500	0.146	13.204
contig_1	3852500	3862500	0.177	13.204
contig_1	3890000	3897500	0.164	13.204
contig_1	3915000	3927500	0.196	13.204
contig_1	3935000	3945000	0.252	13.204
contig_1	3967500	3975000	0.232	13.204
contig_1	4035000	4052500	0.215	13.204
contig_1	4120000	4162500	0.335	13.204
contig_1	4170000	4195000	0.251	13.204
contig_1	4200000	4212500	0.197	13.204
contig_1	4235000	4240000	0.141	13.204
contig_1	4277500	4282500	0.272	13.204
contig_1	4285000	4290000	0.201	13.204
contig_1	4515000	4530000	0.162	13.204
contig_1	4532500	4542500	0.301	13.204
contig_1	4550000	4555000	0.254	13.204
contig_1	4595000	4602500	0.191	13.204
contig_1	4662500	4670000	0.148	13.204
contig_1	4695000	4700000	0.155	13.204
contig_1	4712500	4737500	0.228	13.204
contig_1	4795000	4812500	0.168	13.204
contig_1	4932500	4940000	0.159	13.204
contig_1	4942500	4947500	0.292	13.204

## Sheet: AlienHunter plasmids
Plasmid 1	Contig	Start	Stop	Score	Threhold
	contig_2	5000	17500	0.752	53.19
	contig_2	25081	30081	0.831	53.19
Plasmid 2	Contig	Start	Stop	Score	Threhold
	-	-	-	-	-

## Sheet: mobileOG chromosome
	Sequence Title	Query Title	Pident	Bitscore	Subject Sequence Length	e-value	Query Sequence Length	Start of Alignment in Subject	End of Alignment in Query	Start of Alignment in Query	End of Alignment in Query	mobileOG ID	Gene Name	Best Hit Accession ID	Major mobileOG Category	Minor mobileOG Category	Source Database	Evidence Type	Contig/ORF Name	ORF_Start_Stop_Strands	ORF_Start	ORF_End	Sense or Antisense Strand	Prodigal ID	Prodigal Designated Contigs	Unique_ORF	Partial Tag	Start Codon	RBS Motif	RBS Spacer	GC Content	Specific Contig	Final Sample Name
0	mobileOG_000025719|uvrB|A0A2V2Z1Z0|replication/recombination/repair|NA|Plasmid RefSeq|Manual	contig_1_14 # 14989 # 16980 # 1 # ID=1_14;partial=00;start_type=TTG;rbs_motif=GGAG/GAGG;rbs_spacer=5-10bp;gc_cont=0.586	71.9	923.7	667	1.7e-267	664	11	662	8	659	mobileOG_000025719	uvrB	A0A2V2Z1Z0	replication/recombination/repair	NA	Plasmid RefSeq	Manual	contig_1_14	14989 # 16980 # 1	14989	16980	1	1_14	1	14	0	TTG	GGAG/GAGG	5-10bp	0.586	contig_1	mobileOG_000025719_contig_1
1	mobileOG_000355093|uvrA|A0A2V2YZJ4|replication/recombination/repair|NA|Plasmid RefSeq|Homology	contig_1_15 # 17051 # 19930 # 1 # ID=1_15;partial=00;start_type=GTG;rbs_motif=AGGA;rbs_spacer=5-10bp;gc_cont=0.579	73.4	1437.2	962	0	960	1	945	1	943	mobileOG_000355093	uvrA	A0A2V2YZJ4	replication/recombination/repair	NA	Plasmid RefSeq	Homology	contig_1_15	17051 # 19930 # 1	17051	19930	1	1_15	1	15	0	GTG	AGGA	5-10bp	0.579	contig_1	mobileOG_000355093_contig_1
2	mobileOG_000245931|rnhA|A0A0D5NHL9|replication/recombination/repair|NA|GPD|Homology	contig_1_46 # 52717 # 53160 # 1 # ID=1_46;partial=00;start_type=GTG;rbs_motif=AGGAG;rbs_spacer=5-10bp;gc_cont=0.574	60.3	184.1	145	1.6e-45	148	3	143	7	147	mobileOG_000245931	rnhA	A0A0D5NHL9	replication/recombination/repair	NA	GPD	Homology	contig_1_46	52717 # 53160 # 1	52717	53160	1	1_46	1	46	0	GTG	AGGAG	5-10bp	0.574	contig_1	mobileOG_000245931_contig_1
3	mobileOG_000558246|NA:Keyword|A0A316M6C2|phage|NA|GPD|Keyword Search	contig_1_110 # 94536 # 95834 # 1 # ID=1_110;partial=00;start_type=ATG;rbs_motif=GGA/GAG/AGG;rbs_spacer=11-12bp;gc_cont=0.514	68.2	591.3	419	1.3e-167	433	11	411	7	407	mobileOG_000558246	NA:Keyword	A0A316M6C2	phage	NA	GPD	Keyword Search	contig_1_110	94536 # 95834 # 1	94536	95834	1	1_110	1	110	0	ATG	GGA/GAG/AGG	11-12bp	0.514	contig_1	mobileOG_000558246_contig_1
4	mobileOG_000074490|ecoRIIM|WP_062126971.1|stability/transfer/defense|NA|COMPASS|Homology	contig_1_212 # 198419 # 199696 # 1 # ID=1_212;partial=00;start_type=ATG;rbs_motif=GGA/GAG/AGG;rbs_spacer=11-12bp;gc_cont=0.477	63	526.2	424	5e-148	426	5	406	6	406	mobileOG_000074490	ecoRIIM	WP_062126971.1	stability/transfer/defense	NA	COMPASS	Homology	contig_1_212	198419 # 199696 # 1	198419	199696	1	1_212	1	212	0	ATG	GGA/GAG/AGG	11-12bp	0.477	contig_1	mobileOG_000074490_contig_1
5	mobileOG_000347018|vsr|WP_089423174.1|replication/recombination/repair|NA|Multiple|Homology	contig_1_213 # 199737 # 200174 # 1 # ID=1_213;partial=00;start_type=ATG;rbs_motif=AGxAG;rbs_spacer=3-4bp;gc_cont=0.457	61.3	193	157	3.5e-48	146	14	150	1	137	mobileOG_000347018	vsr	WP_089423174.1	replication/recombination/repair	NA	Multiple	Homology	contig_1_213	199737 # 200174 # 1	199737	200174	1	1_213	1	213	0	ATG	AGxAG	3-4bp	0.457	contig_1	mobileOG_000347018_contig_1
6	mobileOG_000754740|NA:Keyword|WP_048623352.1|integration/excision|NA|Multiple|Keyword Search	contig_1_283 # 275965 # 276342 # -1 # ID=1_283;partial=00;start_type=GTG;rbs_motif=AGGAG;rbs_spacer=5-10bp;gc_cont=0.474	73.7	186	525	3.6e-46	126	401	514	2	115	mobileOG_000754740	NA:Keyword	WP_048623352.1	integration/excision	NA	Multiple	Keyword Search	contig_1_283	275965 # 276342 # -1	275965	276342	-1	1_283	1	283	0	GTG	AGGAG	5-10bp	0.474	contig_1	mobileOG_000754740_contig_1
7	mobileOG_000064549|tnp|A0A0B6AY00|integration/excision|NA|COMPASS|Homology	contig_1_320 # 314497 # 314673 # 1 # ID=1_320;partial=00;start_type=ATG;rbs_motif=AGGAG;rbs_spacer=5-10bp;gc_cont=0.390	74.1	87.8	94	6.3e-17	59	1	54	1	54	mobileOG_000064549	tnp	A0A0B6AY00	integration/excision	NA	COMPASS	Homology	contig_1_320	314497 # 314673 # 1	314497	314673	1	1_320	1	320	0	ATG	AGGAG	5-10bp	0.39	contig_1	mobileOG_000064549_contig_1
8	mobileOG_000073860|insF|A0A177ZSJ8|integration/excision|NA|COMPASS|Homology	contig_1_321 # 314823 # 315143 # 1 # ID=1_321;partial=00;start_type=ATG;rbs_motif=None;rbs_spacer=None;gc_cont=0.449	63.5	127.5	277	1.3e-28	107	14	117	1	104	mobileOG_000073860	insF	A0A177ZSJ8	integration/excision	NA	COMPASS	Homology	contig_1_321	314823 # 315143 # 1	314823	315143	1	1_321	1	321	0	ATG	None	None	0.449	contig_1	mobileOG_000073860_contig_1
9	mobileOG_000443185|NA:Keyword|A0A174NVL7|transfer|NA|GPD|Keyword Search	contig_1_336 # 329490 # 329708 # 1 # ID=1_336;partial=00;start_type=ATG;rbs_motif=GGAG/GAGG;rbs_spacer=5-10bp;gc_cont=0.374	72.5	105.5	73	3.6e-22	73	1	69	1	69	mobileOG_000443185	NA:Keyword	A0A174NVL7	transfer	NA	GPD	Keyword Search	contig_1_336	329490 # 329708 # 1	329490	329708	1	1_336	1	336	0	ATG	GGAG/GAGG	5-10bp	0.374	contig_1	mobileOG_000443185_contig_1
10	mobileOG_000244003|exoA_2|A0A133S7C6|replication/recombination/repair|NA|GPD|Homology	contig_1_372 # 364057 # 364863 # -1 # ID=1_372;partial=00;start_type=ATG;rbs_motif=GGA/GAG/AGG;rbs_spacer=5-10bp;gc_cont=0.509	65.6	352.4	251	6.3e-96	269	1	249	17	265	mobileOG_000244003	exoA_2	A0A133S7C6	replication/recombination/repair	NA	GPD	Homology	contig_1_372	364057 # 364863 # -1	364057	364863	-1	1_372	1	372	0	ATG	GGA/GAG/AGG	5-10bp	0.509	contig_1	mobileOG_000244003_contig_1
11	mobileOG_000402672|NA:Keyword|G8U1P5|integration/excision|NA|COMPASS|Keyword Search	contig_1_426 # 420699 # 420986 # 1 # ID=1_426;partial=00;start_type=GTG;rbs_motif=GGAG/GAGG;rbs_spacer=5-10bp;gc_cont=0.451	61.1	120.9	95	1.1e-26	96	1	95	1	95	mobileOG_000402672	NA:Keyword	G8U1P5	integration/excision	NA	COMPASS	Keyword Search	contig_1_426	420699 # 420986 # 1	420699	420986	1	1_426	1	426	0	GTG	GGAG/GAGG	5-10bp	0.451	contig_1	mobileOG_000402672_contig_1
12	mobileOG_000071772|insF1|WP_157686189.1|integration/excision|NA|COMPASS|Homology	contig_1_427 # 421034 # 421864 # 1 # ID=1_427;partial=00;start_type=ATG;rbs_motif=None;rbs_spacer=None;gc_cont=0.461	64	361.3	325	1.4e-98	277	54	320	1	267	mobileOG_000071772	insF1	WP_157686189.1	integration/excision	NA	COMPASS	Homology	contig_1_427	421034 # 421864 # 1	421034	421864	1	1_427	1	427	0	ATG	None	None	0.461	contig_1	mobileOG_000071772_contig_1
13	mobileOG_000055286|tag|A0A0F7C1X1|replication/recombination/repair|NA|COMPASS|Homology	contig_1_665 # 681383 # 681949 # 1 # ID=1_665;partial=00;start_type=ATG;rbs_motif=GGAG/GAGG;rbs_spacer=5-10bp;gc_cont=0.517	62.8	255.8	231	5.6e-67	189	42	223	1	183	mobileOG_000055286	tag	A0A0F7C1X1	replication/recombination/repair	NA	COMPASS	Homology	contig_1_665	681383 # 681949 # 1	681383	681949	1	1_665	1	665	0	ATG	GGAG/GAGG	5-10bp	0.517	contig_1	mobileOG_000055286_contig_1
14	mobileOG_000054828|oppD|A0A0F7C0M4|transfer|competence|COMPASS|Homology	contig_1_946 # 962385 # 963353 # 1 # ID=1_946;partial=00;start_type=GTG;rbs_motif=GGAG/GAGG;rbs_spacer=5-10bp;gc_cont=0.539	62.3	396.4	323	4.5e-109	323	5	322	4	319	mobileOG_000054828	oppD	A0A0F7C0M4	transfer	competence	COMPASS	Homology	contig_1_946	962385 # 963353 # 1	962385	963353	1	1_946	1	946	0	GTG	GGAG/GAGG	5-10bp	0.539	contig_1	mobileOG_000054828_contig_1
15	mobileOG_000054829|oppF|A0A0F6Y077|transfer|competence|COMPASS|Homology	contig_1_947 # 963353 # 964324 # 1 # ID=1_947;partial=00;start_type=ATG;rbs_motif=GGAG/GAGG;rbs_spacer=5-10bp;gc_cont=0.558	65	437.2	321	2.3e-121	324	4	320	7	323	mobileOG_000054829	oppF	A0A0F6Y077	transfer	competence	COMPASS	Homology	contig_1_947	963353 # 964324 # 1	963353	964324	1	1_947	1	947	0	ATG	GGAG/GAGG	5-10bp	0.558	contig_1	mobileOG_000054829_contig_1
16	mobileOG_000099929|abrB|A0A348Z5T6|transfer|regulation,competence|GPD|Homology	contig_1_972 # 981793 # 982041 # 1 # ID=1_972;partial=00;start_type=ATG;rbs_motif=AGGAG;rbs_spacer=5-10bp;gc_cont=0.474	69.2	124	81	1.1e-27	83	1	78	1	78	mobileOG_000099929	abrB	A0A348Z5T6	transfer	regulation,competence	GPD	Homology	contig_1_972	981793 # 982041 # 1	981793	982041	1	1_972	1	972	0	ATG	AGGAG	5-10bp	0.474	contig_1	mobileOG_000099929_contig_1
17	mobileOG_000402672|NA:Keyword|G8U1P5|integration/excision|NA|COMPASS|Keyword Search	contig_1_1000 # 1006311 # 1006598 # 1 # ID=1_1000;partial=00;start_type=GTG;rbs_motif=GGAG/GAGG;rbs_spacer=5-10bp;gc_cont=0.451	61.1	120.9	95	1.1e-26	96	1	95	1	95	mobileOG_000402672	NA:Keyword	G8U1P5	integration/excision	NA	COMPASS	Keyword Search	contig_1_1000	1006311 # 1006598 # 1	1006311	1006598	1	1_1000	1	1000	0	GTG	GGAG/GAGG	5-10bp	0.451	contig_1	mobileOG_000402672_contig_1
18	mobileOG_000071772|insF1|WP_157686189.1|integration/excision|NA|COMPASS|Homology	contig_1_1001 # 1006646 # 1007476 # 1 # ID=1_1001;partial=00;start_type=ATG;rbs_motif=None;rbs_spacer=None;gc_cont=0.461	64	361.3	325	1.4e-98	277	54	320	1	267	mobileOG_000071772	insF1	WP_157686189.1	integration/excision	NA	COMPASS	Homology	contig_1_1001	1006646 # 1007476 # 1	1006646	1007476	1	1_1001	1	1001	0	ATG	None	None	0.461	contig_1	mobileOG_000071772_contig_1
19	mobileOG_000073860|insF|A0A177ZSJ8|integration/excision|NA|COMPASS|Homology	contig_1_1022 # 1026154 # 1026948 # -1 # ID=1_1022;partial=00;start_type=ATG;rbs_motif=None;rbs_spacer=None;gc_cont=0.434	68.6	376.3	277	4e-103	265	14	277	1	264	mobileOG_000073860	insF	A0A177ZSJ8	integration/excision	NA	COMPASS	Homology	contig_1_1022	1026154 # 1026948 # -1	1026154	1026948	-1	1_1022	1	1022	0	ATG	None	None	0.434	contig_1	mobileOG_000073860_contig_1
20	mobileOG_000064549|tnp|A0A0B6AY00|integration/excision|NA|COMPASS|Homology	contig_1_1023 # 1026990 # 1027274 # -1 # ID=1_1023;partial=00;start_type=ATG;rbs_motif=AGGAG;rbs_spacer=5-10bp;gc_cont=0.411	79.8	150.6	94	1.3e-35	95	1	94	1	94	mobileOG_000064549	tnp	A0A0B6AY00	integration/excision	NA	COMPASS	Homology	contig_1_1023	1026990 # 1027274 # -1	1026990	1027274	-1	1_1023	1	1023	0	ATG	AGGAG	5-10bp	0.411	contig_1	mobileOG_000064549_contig_1
21	mobileOG_000367865|R00164|WP_162645620.1|integration/excision|NA|Plasmid RefSeq|Homology	contig_1_1035 # 1036485 # 1037705 # 1 # ID=1_1035;partial=00;start_type=GTG;rbs_motif=GGAG/GAGG;rbs_spacer=5-10bp;gc_cont=0.466	75.1	639	406	5.1e-182	407	5	406	5	406	mobileOG_000367865	R00164	WP_162645620.1	integration/excision	NA	Plasmid RefSeq	Homology	contig_1_1035	1036485 # 1037705 # 1	1036485	1037705	1	1_1035	1	1035	0	GTG	GGAG/GAGG	5-10bp	0.466	contig_1	mobileOG_000367865_contig_1
22	mobileOG_000725129|NA:Keyword|I0JLT3|integration/excision|NA|ISFinder|Keyword Search	contig_1_1061 # 1054284 # 1054955 # 1 # ID=1_1061;partial=00;start_type=TTG;rbs_motif=GGA/GAG/AGG;rbs_spacer=5-10bp;gc_cont=0.479	63.5	287	411	2.7e-76	224	180	409	3	221	mobileOG_000725129	NA:Keyword	I0JLT3	integration/excision	NA	ISFinder	Keyword Search	contig_1_1061	1054284 # 1054955 # 1	1054284	1054955	1	1_1061	1	1061	0	TTG	GGA/GAG/AGG	5-10bp	0.479	contig_1	mobileOG_000725129_contig_1
23	mobileOG_000343765|BQ2027_MB1076;|WP_012810845.1|integration/excision|NA|Multiple|Homology	contig_1_1086 # 1081075 # 1082301 # -1 # ID=1_1086;partial=00;start_type=ATG;rbs_motif=AGGAG;rbs_spacer=5-10bp;gc_cont=0.508	68	558.9	405	6.7e-158	409	1	405	1	408	mobileOG_000343765	BQ2027_MB1076;	WP_012810845.1	integration/excision	NA	Multiple	Homology	contig_1_1086	1081075 # 1082301 # -1	1081075	1082301	-1	1_1086	1	1086	0	ATG	AGGAG	5-10bp	0.508	contig_1	mobileOG_000343765_contig_1
24	mobileOG_000713740|NA:Keyword|U1X6T3|transfer|partitioning|GPD|Keyword Search	contig_1_1103 # 1094826 # 1095218 # 1 # ID=1_1103;partial=00;start_type=ATG;rbs_motif=GGAG/GAGG;rbs_spacer=5-10bp;gc_cont=0.468	63.9	166.8	200	2.4e-40	131	24	143	1	122	mobileOG_000713740	NA:Keyword	U1X6T3	transfer	partitioning	GPD	Keyword Search	contig_1_1103	1094826 # 1095218 # 1	1094826	1095218	1	1_1103	1	1103	0	ATG	GGAG/GAGG	5-10bp	0.468	contig_1	mobileOG_000713740_contig_1
25	mobileOG_000756676|NA:Keyword|WP_121614517.1|integration/excision|NA|Plasmid RefSeq|Keyword Search	contig_1_1123 # 1114661 # 1115863 # 1 # ID=1_1123;partial=00;start_type=GTG;rbs_motif=AGGAG;rbs_spacer=5-10bp;gc_cont=0.475	67.9	550.8	400	1.8e-155	401	1	399	1	399	mobileOG_000756676	NA:Keyword	WP_121614517.1	integration/excision	NA	Plasmid RefSeq	Keyword Search	contig_1_1123	1114661 # 1115863 # 1	1114661	1115863	1	1_1123	1	1123	0	GTG	AGGAG	5-10bp	0.475	contig_1	mobileOG_000756676_contig_1
26	mobileOG_000343765|BQ2027_MB1076;|WP_012810845.1|integration/excision|NA|Multiple|Homology	contig_1_1196 # 1179889 # 1181115 # 1 # ID=1_1196;partial=00;start_type=ATG;rbs_motif=AGGAG;rbs_spacer=5-10bp;gc_cont=0.506	68	558.9	405	6.7e-158	409	1	405	1	408	mobileOG_000343765	BQ2027_MB1076;	WP_012810845.1	integration/excision	NA	Multiple	Homology	contig_1_1196	1179889 # 1181115 # 1	1179889	1181115	1	1_1196	1	1196	0	ATG	AGGAG	5-10bp	0.506	contig_1	mobileOG_000343765_contig_1
27	mobileOG_000343765|BQ2027_MB1076;|WP_012810845.1|integration/excision|NA|Multiple|Homology	contig_1_1243 # 1226147 # 1227373 # -1 # ID=1_1243;partial=00;start_type=ATG;rbs_motif=AGGAG;rbs_spacer=5-10bp;gc_cont=0.508	68	558.9	405	6.7e-158	409	1	405	1	408	mobileOG_000343765	BQ2027_MB1076;	WP_012810845.1	integration/excision	NA	Multiple	Homology	contig_1_1243	1226147 # 1227373 # -1	1226147	1227373	-1	1_1243	1	1243	0	ATG	AGGAG	5-10bp	0.508	contig_1	mobileOG_000343765_contig_1
28	mobileOG_000725129|NA:Keyword|I0JLT3|integration/excision|NA|ISFinder|Keyword Search	contig_1_1309 # 1291978 # 1293183 # 1 # ID=1_1309;partial=00;start_type=GTG;rbs_motif=AGGAG;rbs_spacer=5-10bp;gc_cont=0.476	66.1	549.3	411	5.2e-155	402	1	409	1	399	mobileOG_000725129	NA:Keyword	I0JLT3	integration/excision	NA	ISFinder	Keyword Search	contig_1_1309	1291978 # 1293183 # 1	1291978	1293183	1	1_1309	1	1309	0	GTG	AGGAG	5-10bp	0.476	contig_1	mobileOG_000725129_contig_1
29	mobileOG_000263358|abrB|F0SW58|transfer|regulation,competence|GPD|Homology	contig_1_1325 # 1306104 # 1306364 # -1 # ID=1_1325;partial=00;start_type=GTG;rbs_motif=AGGAG;rbs_spacer=5-10bp;gc_cont=0.521	60	103.6	81	1.6e-21	87	1	80	1	80	mobileOG_000263358	abrB	F0SW58	transfer	regulation,competence	GPD	Homology	contig_1_1325	1306104 # 1306364 # -1	1306104	1306364	-1	1_1325	1	1325	0	GTG	AGGAG	5-10bp	0.521	contig_1	mobileOG_000263358_contig_1
30	mobileOG_000263109|polA_2|U1Y2R1|replication/recombination/repair|NA|GPD|Homology	contig_1_1347 # 1324034 # 1325995 # 1 # ID=1_1347;partial=00;start_type=GTG;rbs_motif=GGA/GAG/AGG;rbs_spacer=5-10bp;gc_cont=0.519	84.3	1142.9	654	0	654	4	654	3	653	mobileOG_000263109	polA_2	U1Y2R1	replication/recombination/repair	NA	GPD	Homology	contig_1_1347	1324034 # 1325995 # 1	1324034	1325995	1	1_1347	1	1347	0	GTG	GGA/GAG/AGG	5-10bp	0.519	contig_1	mobileOG_000263109_contig_1
31	mobileOG_000263108|gp26|U1WW57|transfer|conjugation|GPD|Homology	contig_1_1353 # 1328977 # 1331355 # 1 # ID=1_1353;partial=00;start_type=ATG;rbs_motif=GGAG/GAGG;rbs_spacer=5-10bp;gc_cont=0.527	69.9	1163.3	782	0	793	4	781	1	781	mobileOG_000263108	gp26	U1WW57	transfer	conjugation	GPD	Homology	contig_1_1353	1328977 # 1331355 # 1	1328977	1331355	1	1_1353	1	1353	0	ATG	GGAG/GAGG	5-10bp	0.527	contig_1	mobileOG_000263108_contig_1
32	mobileOG_000773191|NA:Keyword|S5MBV8|phage|NA|pVOG|Keyword Search	contig_1_1361 # 1336346 # 1337860 # 1 # ID=1_1361;partial=00;start_type=ATG;rbs_motif=GGA/GAG/AGG;rbs_spacer=5-10bp;gc_cont=0.496	66.7	662.9	514	4.1e-189	505	8	495	3	486	mobileOG_000773191	NA:Keyword	S5MBV8	phage	NA	pVOG	Keyword Search	contig_1_1361	1336346 # 1337860 # 1	1336346	1337860	1	1_1361	1	1361	0	ATG	GGA/GAG/AGG	5-10bp	0.496	contig_1	mobileOG_000773191_contig_1
33	mobileOG_000299531|clpP|A0A2V2YGL7|phage|replication/recombination/repair|Plasmid RefSeq|Homology	contig_1_1420 # 1391441 # 1392019 # 1 # ID=1_1420;partial=00;start_type=ATG;rbs_motif=AGGAG;rbs_spacer=5-10bp;gc_cont=0.570	78.9	309.7	193	3.3e-83	193	1	190	1	190	mobileOG_000299531	clpP	A0A2V2YGL7	phage	replication/recombination/repair	Plasmid RefSeq	Homology	contig_1_1420	1391441 # 1392019 # 1	1391441	1392019	1	1_1420	1	1420	0	ATG	AGGAG	5-10bp	0.57	contig_1	mobileOG_000299531_contig_1
34	mobileOG_000324789|ftsZ|WP_003731982.1|replication/recombination/repair|NA|Plasmid RefSeq|Homology	contig_1_1449 # 1421074 # 1422192 # 1 # ID=1_1449;partial=00;start_type=ATG;rbs_motif=AGGAG;rbs_spacer=5-10bp;gc_cont=0.580	76.8	469.9	391	3.7e-131	373	1	327	1	326	mobileOG_000324789	ftsZ	WP_003731982.1	replication/recombination/repair	NA	Plasmid RefSeq	Homology	contig_1_1449	1421074 # 1422192 # 1	1421074	1422192	1	1_1449	1	1449	0	ATG	AGGAG	5-10bp	0.58	contig_1	mobileOG_000324789_contig_1
35	mobileOG_000756676|NA:Keyword|WP_121614517.1|integration/excision|NA|Plasmid RefSeq|Keyword Search	contig_1_1602 # 1582013 # 1583215 # -1 # ID=1_1602;partial=00;start_type=GTG;rbs_motif=AGGAG;rbs_spacer=5-10bp;gc_cont=0.475	67.9	550.8	400	1.8e-155	401	1	399	1	399	mobileOG_000756676	NA:Keyword	WP_121614517.1	integration/excision	NA	Plasmid RefSeq	Keyword Search	contig_1_1602	1582013 # 1583215 # -1	1582013	1583215	-1	1_1602	1	1602	0	GTG	AGGAG	5-10bp	0.475	contig_1	mobileOG_000756676_contig_1
36	mobileOG_000064549|tnp|A0A0B6AY00|integration/excision|NA|COMPASS|Homology	contig_1_1605 # 1585493 # 1585777 # 1 # ID=1_1605;partial=00;start_type=ATG;rbs_motif=AGGAG;rbs_spacer=5-10bp;gc_cont=0.425	80.9	153.7	94	1.5e-36	95	1	94	1	94	mobileOG_000064549	tnp	A0A0B6AY00	integration/excision	NA	COMPASS	Homology	contig_1_1605	1585493 # 1585777 # 1	1585493	1585777	1	1_1605	1	1605	0	ATG	AGGAG	5-10bp	0.425	contig_1	mobileOG_000064549_contig_1
37	mobileOG_000073860|insF|A0A177ZSJ8|integration/excision|NA|COMPASS|Homology	contig_1_1606 # 1585819 # 1586613 # 1 # ID=1_1606;partial=00;start_type=ATG;rbs_motif=None;rbs_spacer=None;gc_cont=0.434	69.7	385.2	277	8.6e-106	265	14	277	1	264	mobileOG_000073860	insF	A0A177ZSJ8	integration/excision	NA	COMPASS	Homology	contig_1_1606	1585819 # 1586613 # 1	1585819	1586613	1	1_1606	1	1606	0	ATG	None	None	0.434	contig_1	mobileOG_000073860_contig_1
38	mobileOG_000328890|nusA|WP_003722453.1|phage|regulation,infection|Plasmid RefSeq|Homology	contig_1_1705 # 1680373 # 1681497 # 1 # ID=1_1705;partial=00;start_type=ATG;rbs_motif=GGAG/GAGG;rbs_spacer=5-10bp;gc_cont=0.575	63.8	469.9	372	3.8e-131	375	1	367	1	363	mobileOG_000328890	nusA	WP_003722453.1	phage	regulation,infection	Plasmid RefSeq	Homology	contig_1_1705	1680373 # 1681497 # 1	1680373	1681497	1	1_1705	1	1705	0	ATG	GGAG/GAGG	5-10bp	0.575	contig_1	mobileOG_000328890_contig_1
39	mobileOG_000023827|recA|WP_003732286.1|replication/recombination/repair|NA|Plasmid RefSeq|Manual	contig_1_1739 # 1713202 # 1714263 # 1 # ID=1_1739;partial=00;start_type=ATG;rbs_motif=GGAG/GAGG;rbs_spacer=5-10bp;gc_cont=0.556	76.7	521.2	348	1.3e-146	354	1	346	1	348	mobileOG_000023827	recA	WP_003732286.1	replication/recombination/repair	NA	Plasmid RefSeq	Manual	contig_1_1739	1713202 # 1714263 # 1	1713202	1714263	1	1_1739	1	1739	0	ATG	GGAG/GAGG	5-10bp	0.556	contig_1	mobileOG_000023827_contig_1
40	mobileOG_000003404|hfq|A0A509FZS2|phage|infection,regulation|COMPASS|Manual	contig_1_1763 # 1739213 # 1739470 # 1 # ID=1_1763;partial=00;start_type=ATG;rbs_motif=None;rbs_spacer=None;gc_cont=0.465	69.4	112.8	89	2.7e-24	86	11	82	4	75	mobileOG_000003404	hfq	A0A509FZS2	phage	infection,regulation	COMPASS	Manual	contig_1_1763	1739213 # 1739470 # 1	1739213	1739470	1	1_1763	1	1763	0	ATG	None	None	0.465	contig_1	mobileOG_000003404_contig_1
41	mobileOG_000003225|lexA|A0A075R646|phage|infection,regulation|COMPASS|Manual	contig_1_1791 # 1768029 # 1768676 # -1 # ID=1_1791;partial=00;start_type=GTG;rbs_motif=GGA/GAG/AGG;rbs_spacer=5-10bp;gc_cont=0.569	63.7	260.8	206	2e-68	216	1	203	1	212	mobileOG_000003225	lexA	A0A075R646	phage	infection,regulation	COMPASS	Manual	contig_1_1791	1768029 # 1768676 # -1	1768029	1768676	-1	1_1791	1	1791	0	GTG	GGA/GAG/AGG	5-10bp	0.569	contig_1	mobileOG_000003225_contig_1
42	mobileOG_000343765|BQ2027_MB1076;|WP_012810845.1|integration/excision|NA|Multiple|Homology	contig_1_1851 # 1837760 # 1838986 # 1 # ID=1_1851;partial=00;start_type=ATG;rbs_motif=AGGAG;rbs_spacer=5-10bp;gc_cont=0.506	68	558.9	405	6.7e-158	409	1	405	1	408	mobileOG_000343765	BQ2027_MB1076;	WP_012810845.1	integration/excision	NA	Multiple	Homology	contig_1_1851	1837760 # 1838986 # 1	1837760	1838986	1	1_1851	1	1851	0	ATG	AGGAG	5-10bp	0.506	contig_1	mobileOG_000343765_contig_1
43	mobileOG_000403378|NA:Keyword|A0A1V5BVD5|integration/excision|NA|COMPASS|Keyword Search	contig_1_2074 # 2073335 # 2073496 # 1 # ID=1_2074;partial=00;start_type=ATG;rbs_motif=GGA/GAG/AGG;rbs_spacer=5-10bp;gc_cont=0.500	63.8	66.6	267	1.4e-10	54	177	223	7	51	mobileOG_000403378	NA:Keyword	A0A1V5BVD5	integration/excision	NA	COMPASS	Keyword Search	contig_1_2074	2073335 # 2073496 # 1	2073335	2073496	1	1_2074	1	2074	0	ATG	GGA/GAG/AGG	5-10bp	0.5	contig_1	mobileOG_000403378_contig_1
44	mobileOG_000295223|uvrA|WP_014601000.1|replication/recombination/repair|NA|Plasmid RefSeq|Homology	contig_1_2091 # 2095869 # 2098130 # -1 # ID=1_2091;partial=00;start_type=ATG;rbs_motif=AGGA;rbs_spacer=5-10bp;gc_cont=0.546	63.3	980.3	746	1.7e-284	754	1	746	1	747	mobileOG_000295223	uvrA	WP_014601000.1	replication/recombination/repair	NA	Plasmid RefSeq	Homology	contig_1_2091	2095869 # 2098130 # -1	2095869	2098130	-1	1_2091	1	2091	0	ATG	AGGA	5-10bp	0.546	contig_1	mobileOG_000295223_contig_1
45	mobileOG_000003194|xerD|A0A177XNU3|integration/excision|replication/recombination/repair|COMPASS|Manual	contig_1_2268 # 2264114 # 2265001 # -1 # ID=1_2268;partial=00;start_type=ATG;rbs_motif=AGGAG;rbs_spacer=5-10bp;gc_cont=0.510	60.3	376.7	295	3.4e-103	296	1	295	1	295	mobileOG_000003194	xerD	A0A177XNU3	integration/excision	replication/recombination/repair	COMPASS	Manual	contig_1_2268	2264114 # 2265001 # -1	2264114	2265001	-1	1_2268	1	2268	0	ATG	AGGAG	5-10bp	0.51	contig_1	mobileOG_000003194_contig_1
46	mobileOG_000025129|clpX|A0A2V2YGT6|phage|replication/recombination/repair|Plasmid RefSeq|Manual	contig_1_2381 # 2367066 # 2368340 # -1 # ID=1_2381;partial=00;start_type=ATG;rbs_motif=GGAG/GAGG;rbs_spacer=5-10bp;gc_cont=0.523	76.5	647.1	418	1.9e-184	425	1	418	1	424	mobileOG_000025129	clpX	A0A2V2YGT6	phage	replication/recombination/repair	Plasmid RefSeq	Manual	contig_1_2381	2367066 # 2368340 # -1	2367066	2368340	-1	1_2381	1	2381	0	ATG	GGAG/GAGG	5-10bp	0.523	contig_1	mobileOG_000025129_contig_1
47	mobileOG_000299531|clpP|A0A2V2YGL7|phage|replication/recombination/repair|Plasmid RefSeq|Homology	contig_1_2382 # 2368433 # 2369026 # -1 # ID=1_2382;partial=00;start_type=ATG;rbs_motif=AGGAG;rbs_spacer=5-10bp;gc_cont=0.554	74.3	304.7	193	1.1e-81	198	1	191	1	191	mobileOG_000299531	clpP	A0A2V2YGL7	phage	replication/recombination/repair	Plasmid RefSeq	Homology	contig_1_2382	2368433 # 2369026 # -1	2368433	2369026	-1	1_2382	1	2382	0	ATG	AGGAG	5-10bp	0.554	contig_1	mobileOG_000299531_contig_1
48	mobileOG_000325937|uvrC|WP_014600780.1|replication/recombination/repair|NA|Plasmid RefSeq|Homology	contig_1_2399 # 2382871 # 2384667 # -1 # ID=1_2399;partial=00;start_type=GTG;rbs_motif=AGxAGG/AGGxGG;rbs_spacer=5-10bp;gc_cont=0.570	60	710.7	603	2e-203	599	6	590	5	587	mobileOG_000325937	uvrC	WP_014600780.1	replication/recombination/repair	NA	Plasmid RefSeq	Homology	contig_1_2399	2382871 # 2384667 # -1	2382871	2384667	-1	1_2399	1	2399	0	GTG	AGxAGG/AGGxGG	5-10bp	0.57	contig_1	mobileOG_000325937_contig_1
49	mobileOG_000279023|ltrA|WP_169284752.1|integration/excision|introns|Plasmid RefSeq|Homology	contig_1_2415 # 2397903 # 2399306 # -1 # ID=1_2415;partial=00;start_type=ATG;rbs_motif=GGAG/GAGG;rbs_spacer=5-10bp;gc_cont=0.526	63.1	589.7	463	4.1e-167	468	1	463	1	464	mobileOG_000279023	ltrA	WP_169284752.1	integration/excision	introns	Plasmid RefSeq	Homology	contig_1_2415	2397903 # 2399306 # -1	2397903	2399306	-1	1_2415	1	2415	0	ATG	GGAG/GAGG	5-10bp	0.526	contig_1	mobileOG_000279023_contig_1
50	mobileOG_000756676|NA:Keyword|WP_121614517.1|integration/excision|NA|Plasmid RefSeq|Keyword Search	contig_1_2477 # 2457424 # 2457897 # -1 # ID=1_2477;partial=00;start_type=ATG;rbs_motif=None;rbs_spacer=None;gc_cont=0.462	68.2	217.2	400	1.8e-55	158	244	400	1	157	mobileOG_000756676	NA:Keyword	WP_121614517.1	integration/excision	NA	Plasmid RefSeq	Keyword Search	contig_1_2477	2457424 # 2457897 # -1	2457424	2457897	-1	1_2477	1	2477	0	ATG	None	None	0.462	contig_1	mobileOG_000756676_contig_1
51	mobileOG_000064595|NGR_a00180|WP_019437297.1|integration/excision|NA|Multiple|Homology	contig_1_2528 # 2507763 # 2508248 # -1 # ID=1_2528;partial=00;start_type=ATG;rbs_motif=None;rbs_spacer=None;gc_cont=0.519	67.2	184.5	504	1.4e-45	162	146	279	3	136	mobileOG_000064595	NGR_a00180	WP_019437297.1	integration/excision	NA	Multiple	Homology	contig_1_2528	2507763 # 2508248 # -1	2507763	2508248	-1	1_2528	1	2528	0	ATG	None	None	0.519	contig_1	mobileOG_000064595_contig_1
52	mobileOG_000290102|tnp|A0A0M0VPP9|integration/excision|NA|Plasmid RefSeq|Homology	contig_1_2540 # 2520288 # 2520518 # -1 # ID=1_2540;partial=00;start_type=ATG;rbs_motif=GGAG/GAGG;rbs_spacer=5-10bp;gc_cont=0.459	60.9	97.4	235	1e-19	77	8	71	6	69	mobileOG_000290102	tnp	A0A0M0VPP9	integration/excision	NA	Plasmid RefSeq	Homology	contig_1_2540	2520288 # 2520518 # -1	2520288	2520518	-1	1_2540	1	2540	0	ATG	GGAG/GAGG	5-10bp	0.459	contig_1	mobileOG_000290102_contig_1
53	mobileOG_000343765|BQ2027_MB1076;|WP_012810845.1|integration/excision|NA|Multiple|Homology	contig_1_2543 # 2521796 # 2523061 # -1 # ID=1_2543;partial=00;start_type=ATG;rbs_motif=GGA/GAG/AGG;rbs_spacer=11-12bp;gc_cont=0.506	67.7	557.4	405	2e-157	422	1	405	14	421	mobileOG_000343765	BQ2027_MB1076;	WP_012810845.1	integration/excision	NA	Multiple	Homology	contig_1_2543	2521796 # 2523061 # -1	2521796	2523061	-1	1_2543	1	2543	0	ATG	GGA/GAG/AGG	11-12bp	0.506	contig_1	mobileOG_000343765_contig_1
54	mobileOG_000281763|dnaK|A0A2V2YQR9|phage|infection,regulation|Plasmid RefSeq|Homology	contig_1_2755 # 2730441 # 2732273 # -1 # ID=1_2755;partial=00;start_type=GTG;rbs_motif=AGGAG;rbs_spacer=5-10bp;gc_cont=0.571	77.7	830.5	612	1.8e-239	611	1	557	1	557	mobileOG_000281763	dnaK	A0A2V2YQR9	phage	infection,regulation	Plasmid RefSeq	Homology	contig_1_2755	2730441 # 2732273 # -1	2730441	2732273	-1	1_2755	1	2755	0	GTG	AGGAG	5-10bp	0.571	contig_1	mobileOG_000281763_contig_1
55	mobileOG_000003173|ruvB|A0A177XTD0|replication/recombination/repair|NA|COMPASS|Manual	contig_1_2905 # 2892913 # 2893923 # -1 # ID=1_2905;partial=00;start_type=ATG;rbs_motif=GGAG/GAGG;rbs_spacer=5-10bp;gc_cont=0.609	67.5	453.4	335	3.3e-126	337	3	334	2	332	mobileOG_000003173	ruvB	A0A177XTD0	replication/recombination/repair	NA	COMPASS	Manual	contig_1_2905	2892913 # 2893923 # -1	2892913	2893923	-1	1_2905	1	2905	0	ATG	GGAG/GAGG	5-10bp	0.609	contig_1	mobileOG_000003173_contig_1
56	mobileOG_000313829|bin3|WP_111922976.1|integration/excision|replication,inversion|Plasmid RefSeq|Homology	contig_1_2979 # 2973807 # 2974415 # 1 # ID=1_2979;partial=00;start_type=ATG;rbs_motif=GGAG/GAGG;rbs_spacer=5-10bp;gc_cont=0.493	72.8	304.3	207	1.5e-81	203	1	202	1	202	mobileOG_000313829	bin3	WP_111922976.1	integration/excision	replication,inversion	Plasmid RefSeq	Homology	contig_1_2979	2973807 # 2974415 # 1	2973807	2974415	1	1_2979	1	2979	0	ATG	GGAG/GAGG	5-10bp	0.493	contig_1	mobileOG_000313829_contig_1
57	mobileOG_000073860|insF|A0A177ZSJ8|integration/excision|NA|COMPASS|Homology	contig_1_3031 # 3007943 # 3008737 # -1 # ID=1_3031;partial=00;start_type=ATG;rbs_motif=None;rbs_spacer=None;gc_cont=0.433	69.7	385.2	277	8.6e-106	265	14	277	1	264	mobileOG_000073860	insF	A0A177ZSJ8	integration/excision	NA	COMPASS	Homology	contig_1_3031	3007943 # 3008737 # -1	3007943	3008737	-1	1_3031	1	3031	0	ATG	None	None	0.433	contig_1	mobileOG_000073860_contig_1
58	mobileOG_000064549|tnp|A0A0B6AY00|integration/excision|NA|COMPASS|Homology	contig_1_3032 # 3008779 # 3009063 # -1 # ID=1_3032;partial=00;start_type=ATG;rbs_motif=AGGAG;rbs_spacer=5-10bp;gc_cont=0.421	80.9	153.7	94	1.5e-36	95	1	94	1	94	mobileOG_000064549	tnp	A0A0B6AY00	integration/excision	NA	COMPASS	Homology	contig_1_3032	3008779 # 3009063 # -1	3008779	3009063	-1	1_3032	1	3032	0	ATG	AGGAG	5-10bp	0.421	contig_1	mobileOG_000064549_contig_1
59	mobileOG_000402672|NA:Keyword|G8U1P5|integration/excision|NA|COMPASS|Keyword Search	contig_1_3051 # 3021744 # 3022034 # 1 # ID=1_3051;partial=00;start_type=ATG;rbs_motif=GGAG/GAGG;rbs_spacer=5-10bp;gc_cont=0.485	61.1	118.2	95	7.2e-26	97	1	95	2	96	mobileOG_000402672	NA:Keyword	G8U1P5	integration/excision	NA	COMPASS	Keyword Search	contig_1_3051	3021744 # 3022034 # 1	3021744	3022034	1	1_3051	1	3051	0	ATG	GGAG/GAGG	5-10bp	0.485	contig_1	mobileOG_000402672_contig_1
60	mobileOG_000340518|NA|WP_142387408.1|integration/excision|NA|Plasmid RefSeq|Homology	contig_1_3052 # 3022091 # 3022912 # 1 # ID=1_3052;partial=00;start_type=GTG;rbs_motif=GGAG/GAGG;rbs_spacer=5-10bp;gc_cont=0.494	60	335.1	381	1.1e-90	274	113	377	1	265	mobileOG_000340518	NA	WP_142387408.1	integration/excision	NA	Plasmid RefSeq	Homology	contig_1_3052	3022091 # 3022912 # 1	3022091	3022912	1	1_3052	1	3052	0	GTG	GGAG/GAGG	5-10bp	0.494	contig_1	mobileOG_000340518_contig_1
61	mobileOG_000064549|tnp|A0A0B6AY00|integration/excision|NA|COMPASS|Homology	contig_1_3069 # 3037733 # 3038017 # 1 # ID=1_3069;partial=00;start_type=ATG;rbs_motif=AGGAG;rbs_spacer=5-10bp;gc_cont=0.421	80.9	153.7	94	1.5e-36	95	1	94	1	94	mobileOG_000064549	tnp	A0A0B6AY00	integration/excision	NA	COMPASS	Homology	contig_1_3069	3037733 # 3038017 # 1	3037733	3038017	1	1_3069	1	3069	0	ATG	AGGAG	5-10bp	0.421	contig_1	mobileOG_000064549_contig_1
62	mobileOG_000073860|insF|A0A177ZSJ8|integration/excision|NA|COMPASS|Homology	contig_1_3070 # 3038059 # 3038853 # 1 # ID=1_3070;partial=00;start_type=ATG;rbs_motif=None;rbs_spacer=None;gc_cont=0.433	69.3	384.8	277	1.1e-105	265	14	277	1	264	mobileOG_000073860	insF	A0A177ZSJ8	integration/excision	NA	COMPASS	Homology	contig_1_3070	3038059 # 3038853 # 1	3038059	3038853	1	1_3070	1	3070	0	ATG	None	None	0.433	contig_1	mobileOG_000073860_contig_1
63	mobileOG_000343765|BQ2027_MB1076;|WP_012810845.1|integration/excision|NA|Multiple|Homology	contig_1_3076 # 3046297 # 3047523 # -1 # ID=1_3076;partial=00;start_type=ATG;rbs_motif=AGGAG;rbs_spacer=5-10bp;gc_cont=0.508	68	558.9	405	6.7e-158	409	1	405	1	408	mobileOG_000343765	BQ2027_MB1076;	WP_012810845.1	integration/excision	NA	Multiple	Homology	contig_1_3076	3046297 # 3047523 # -1	3046297	3047523	-1	1_3076	1	3076	0	ATG	AGGAG	5-10bp	0.508	contig_1	mobileOG_000343765_contig_1
64	mobileOG_000279023|ltrA|WP_169284752.1|integration/excision|introns|Plasmid RefSeq|Homology	contig_1_3078 # 3049420 # 3050823 # -1 # ID=1_3078;partial=00;start_type=ATG;rbs_motif=GGAG/GAGG;rbs_spacer=5-10bp;gc_cont=0.526	63.1	589.7	463	4.1e-167	468	1	463	1	464	mobileOG_000279023	ltrA	WP_169284752.1	integration/excision	introns	Plasmid RefSeq	Homology	contig_1_3078	3049420 # 3050823 # -1	3049420	3050823	-1	1_3078	1	3078	0	ATG	GGAG/GAGG	5-10bp	0.526	contig_1	mobileOG_000279023_contig_1
65	mobileOG_000279023|ltrA|WP_169284752.1|integration/excision|introns|Plasmid RefSeq|Homology	contig_1_3164 # 3110681 # 3112084 # -1 # ID=1_3164;partial=00;start_type=ATG;rbs_motif=GGAG/GAGG;rbs_spacer=5-10bp;gc_cont=0.526	63.1	589.7	463	4.1e-167	468	1	463	1	464	mobileOG_000279023	ltrA	WP_169284752.1	integration/excision	introns	Plasmid RefSeq	Homology	contig_1_3164	3110681 # 3112084 # -1	3110681	3112084	-1	1_3164	1	3164	0	ATG	GGAG/GAGG	5-10bp	0.526	contig_1	mobileOG_000279023_contig_1
66	mobileOG_000739608|NA:Keyword|WP_139625499.1|stability/transfer/defense|NA|Plasmid RefSeq|Keyword Search	contig_1_3192 # 3130063 # 3130509 # -1 # ID=1_3192;partial=00;start_type=ATG;rbs_motif=GGAG/GAGG;rbs_spacer=5-10bp;gc_cont=0.517	60.6	173.3	278	2.9e-42	149	12	148	9	140	mobileOG_000739608	NA:Keyword	WP_139625499.1	stability/transfer/defense	NA	Plasmid RefSeq	Keyword Search	contig_1_3192	3130063 # 3130509 # -1	3130063	3130509	-1	1_3192	1	3192	0	ATG	GGAG/GAGG	5-10bp	0.517	contig_1	mobileOG_000739608_contig_1
67	mobileOG_000054829|oppF|A0A0F6Y077|transfer|competence|COMPASS|Homology	contig_1_3404 # 3310940 # 3311926 # -1 # ID=1_3404;partial=00;start_type=ATG;rbs_motif=None;rbs_spacer=None;gc_cont=0.539	60.5	411	321	1.8e-113	329	2	320	9	327	mobileOG_000054829	oppF	A0A0F6Y077	transfer	competence	COMPASS	Homology	contig_1_3404	3310940 # 3311926 # -1	3310940	3311926	-1	1_3404	1	3404	0	ATG	None	None	0.539	contig_1	mobileOG_000054829_contig_1
68	mobileOG_000347401|ltrA|WP_085311987.1|integration/excision|introns|Multiple|Homology	contig_1_3619 # 3539258 # 3539851 # -1 # ID=1_3619;partial=00;start_type=ATG;rbs_motif=None;rbs_spacer=None;gc_cont=0.493	64.6	271.6	432	1e-71	198	133	319	3	191	mobileOG_000347401	ltrA	WP_085311987.1	integration/excision	introns	Multiple	Homology	contig_1_3619	3539258 # 3539851 # -1	3539258	3539851	-1	1_3619	1	3619	0	ATG	None	None	0.493	contig_1	mobileOG_000347401_contig_1
69	mobileOG_000279023|ltrA|WP_169284752.1|integration/excision|introns|Plasmid RefSeq|Homology	contig_1_3628 # 3544252 # 3545655 # -1 # ID=1_3628;partial=00;start_type=ATG;rbs_motif=GGAG/GAGG;rbs_spacer=5-10bp;gc_cont=0.526	63.1	589.7	463	4.1e-167	468	1	463	1	464	mobileOG_000279023	ltrA	WP_169284752.1	integration/excision	introns	Plasmid RefSeq	Homology	contig_1_3628	3544252 # 3545655 # -1	3544252	3545655	-1	1_3628	1	3628	0	ATG	GGAG/GAGG	5-10bp	0.526	contig_1	mobileOG_000279023_contig_1
70	mobileOG_000298305|hup|WP_003701976.1|replication/recombination/repair|integration/excision|Multiple|Homology	contig_1_3733 # 3662013 # 3662285 # -1 # ID=1_3733;partial=00;start_type=TTG;rbs_motif=AGGAG;rbs_spacer=5-10bp;gc_cont=0.476	70.8	125.9	91	3.2e-28	91	3	91	2	90	mobileOG_000298305	hup	WP_003701976.1	replication/recombination/repair	integration/excision	Multiple	Homology	contig_1_3733	3662013 # 3662285 # -1	3662013	3662285	-1	1_3733	1	3733	0	TTG	AGGAG	5-10bp	0.476	contig_1	mobileOG_000298305_contig_1
71	mobileOG_000135374|qmcA|A0A3D1RH55|phage|lysis/lysogeny,regulation|GPD|Homology	contig_1_3820 # 3758073 # 3758990 # -1 # ID=1_3820;partial=00;start_type=GTG;rbs_motif=AGGAG;rbs_spacer=5-10bp;gc_cont=0.542	61.3	218.8	301	1.2e-55	306	18	299	22	302	mobileOG_000135374	qmcA	A0A3D1RH55	phage	lysis/lysogeny,regulation	GPD	Homology	contig_1_3820	3758073 # 3758990 # -1	3758073	3758990	-1	1_3820	1	3820	0	GTG	AGGAG	5-10bp	0.542	contig_1	mobileOG_000135374_contig_1
72	mobileOG_000343765|BQ2027_MB1076;|WP_012810845.1|integration/excision|NA|Multiple|Homology	contig_1_3984 # 3922281 # 3923507 # 1 # ID=1_3984;partial=00;start_type=ATG;rbs_motif=AGGAG;rbs_spacer=5-10bp;gc_cont=0.506	68	558.9	405	6.7e-158	409	1	405	1	408	mobileOG_000343765	BQ2027_MB1076;	WP_012810845.1	integration/excision	NA	Multiple	Homology	contig_1_3984	3922281 # 3923507 # 1	3922281	3923507	1	1_3984	1	3984	0	ATG	AGGAG	5-10bp	0.506	contig_1	mobileOG_000343765_contig_1
73	mobileOG_000761862|NA:Keyword|A6M947|phage|NA|Multiple|Keyword Search	contig_1_3987 # 3924728 # 3924928 # -1 # ID=1_3987;partial=00;start_type=GTG;rbs_motif=AGGA;rbs_spacer=5-10bp;gc_cont=0.502	66.7	99.8	204	1.8e-20	67	139	204	1	66	mobileOG_000761862	NA:Keyword	A6M947	phage	NA	Multiple	Keyword Search	contig_1_3987	3924728 # 3924928 # -1	3924728	3924928	-1	1_3987	1	3987	0	GTG	AGGA	5-10bp	0.502	contig_1	mobileOG_000761862_contig_1
74	mobileOG_000330695|nusG|A0A2V2YV57|phage|regulation,infection|Plasmid RefSeq|Homology	contig_1_4320 # 4258166 # 4258711 # -1 # ID=1_4320;partial=00;start_type=ATG;rbs_motif=None;rbs_spacer=None;gc_cont=0.505	65.5	248.1	177	1.1e-64	182	1	177	4	180	mobileOG_000330695	nusG	A0A2V2YV57	phage	regulation,infection	Plasmid RefSeq	Homology	contig_1_4320	4258166 # 4258711 # -1	4258166	4258711	-1	1_4320	1	4320	0	ATG	None	None	0.505	contig_1	mobileOG_000330695_contig_1
75	mobileOG_000329501|sigH|A0A2V2YL34|integration/excision|regulation|Plasmid RefSeq|Homology	contig_1_4322 # 4259317 # 4259973 # -1 # ID=1_4322;partial=00;start_type=TTG;rbs_motif=None;rbs_spacer=None;gc_cont=0.482	88.6	355.1	216	7.9e-97	219	13	214	15	216	mobileOG_000329501	sigH	A0A2V2YL34	integration/excision	regulation	Plasmid RefSeq	Homology	contig_1_4322	4259317 # 4259973 # -1	4259317	4259973	-1	1_4322	1	4322	0	TTG	None	None	0.482	contig_1	mobileOG_000329501_contig_1
76	mobileOG_000313806|clpB|A0A2V2YL59|phage|chaperone|Plasmid RefSeq|Homology	contig_1_4334 # 4271700 # 4274132 # -1 # ID=1_4334;partial=00;start_type=ATG;rbs_motif=GGAG/GAGG;rbs_spacer=5-10bp;gc_cont=0.574	75.3	1194.5	822	0	811	2	812	1	809	mobileOG_000313806	clpB	A0A2V2YL59	phage	chaperone	Plasmid RefSeq	Homology	contig_1_4334	4271700 # 4274132 # -1	4271700	4274132	-1	1_4334	1	4334	0	ATG	GGAG/GAGG	5-10bp	0.574	contig_1	mobileOG_000313806_contig_1
77	mobileOG_000294835|ftsH|WP_061803152.1|phage|infection,regulation|Plasmid RefSeq|Homology	contig_1_4354 # 4298143 # 4299963 # -1 # ID=1_4354;partial=00;start_type=ATG;rbs_motif=AGGAG;rbs_spacer=5-10bp;gc_cont=0.560	61.7	745.3	646	7.5e-214	607	1	606	1	606	mobileOG_000294835	ftsH	WP_061803152.1	phage	infection,regulation	Plasmid RefSeq	Homology	contig_1_4354	4298143 # 4299963 # -1	4298143	4299963	-1	1_4354	1	4354	0	ATG	AGGAG	5-10bp	0.56	contig_1	mobileOG_000294835_contig_1
78	mobileOG_000298305|hup|WP_003701976.1|replication/recombination/repair|integration/excision|Multiple|Homology	contig_1_4368 # 4310434 # 4310697 # -1 # ID=1_4368;partial=00;start_type=ATG;rbs_motif=None;rbs_spacer=None;gc_cont=0.515	68.2	117.1	91	1.5e-25	88	7	91	3	87	mobileOG_000298305	hup	WP_003701976.1	replication/recombination/repair	integration/excision	Multiple	Homology	contig_1_4368	4310434 # 4310697 # -1	4310434	4310697	-1	1_4368	1	4368	0	ATG	None	None	0.515	contig_1	mobileOG_000298305_contig_1
79	mobileOG_000356342|abrB|E0I964|transfer|regulation,competence|Plasmid RefSeq|Homology	contig_1_4394 # 4336860 # 4337099 # 1 # ID=1_4394;partial=00;start_type=ATG;rbs_motif=GGA/GAG/AGG;rbs_spacer=5-10bp;gc_cont=0.471	80.5	136.3	84	2.1e-31	80	2	78	1	77	mobileOG_000356342	abrB	E0I964	transfer	regulation,competence	Plasmid RefSeq	Homology	contig_1_4394	4336860 # 4337099 # 1	4336860	4337099	1	1_4394	1	4394	0	ATG	GGA/GAG/AGG	5-10bp	0.471	contig_1	mobileOG_000356342_contig_1
80	mobileOG_000024977|recR|WP_003722062.1|replication/recombination/repair|NA|Plasmid RefSeq|Manual	contig_1_4406 # 4346208 # 4346807 # -1 # ID=1_4406;partial=00;start_type=ATG;rbs_motif=GGA/GAG/AGG;rbs_spacer=5-10bp;gc_cont=0.557	66.8	283.9	198	2e-75	200	3	198	4	199	mobileOG_000024977	recR	WP_003722062.1	replication/recombination/repair	NA	Plasmid RefSeq	Manual	contig_1_4406	4346208 # 4346807 # -1	4346208	4346807	-1	1_4406	1	4406	0	ATG	GGA/GAG/AGG	5-10bp	0.557	contig_1	mobileOG_000024977_contig_1
81	mobileOG_000026112|gyrA|A0A2V2Z0P3|replication/recombination/repair|transfer|Plasmid RefSeq|Manual	contig_1_4597 # 4555865 # 4558333 # -1 # ID=1_4597;partial=00;start_type=TTG;rbs_motif=AGGAG;rbs_spacer=5-10bp;gc_cont=0.580	67	949.1	821	4.6e-275	823	1	809	1	814	mobileOG_000026112	gyrA	A0A2V2Z0P3	replication/recombination/repair	transfer	Plasmid RefSeq	Manual	contig_1_4597	4555865 # 4558333 # -1	4555865	4558333	-1	1_4597	1	4597	0	TTG	AGGAG	5-10bp	0.58	contig_1	mobileOG_000026112_contig_1
82	mobileOG_000026105|gyrB|A0A2V2Z9P8|replication/recombination/repair|transfer|Plasmid RefSeq|Manual	contig_1_4598 # 4558359 # 4560275 # -1 # ID=1_4598;partial=00;start_type=TTG;rbs_motif=GGAG/GAGG;rbs_spacer=5-10bp;gc_cont=0.567	70.8	908.7	636	5.4e-263	639	5	636	7	638	mobileOG_000026105	gyrB	A0A2V2Z9P8	replication/recombination/repair	transfer	Plasmid RefSeq	Manual	contig_1_4598	4558359 # 4560275 # -1	4558359	4560275	-1	1_4598	1	4598	0	TTG	GGAG/GAGG	5-10bp	0.567	contig_1	mobileOG_000026105_contig_1
83	mobileOG_000313795|soj_2|A0A2V2Z1V6|replication/recombination/repair|transfer|Plasmid RefSeq|Homology	contig_1_4611 # 4572751 # 4573539 # 1 # ID=1_4611;partial=00;start_type=ATG;rbs_motif=GGA/GAG/AGG;rbs_spacer=5-10bp;gc_cont=0.506	75	386.3	257	3.8e-106	263	2	253	11	262	mobileOG_000313795	soj_2	A0A2V2Z1V6	replication/recombination/repair	transfer	Plasmid RefSeq	Homology	contig_1_4611	4572751 # 4573539 # 1	4572751	4573539	1	1_4611	1	4611	0	ATG	GGA/GAG/AGG	5-10bp	0.506	contig_1	mobileOG_000313795_contig_1
84	mobileOG_000361842|ssb|WP_015759741.1|replication/recombination/repair|NA|Multiple|Homology	contig_1_4622 # 4582146 # 4582625 # 1 # ID=1_4622;partial=00;start_type=ATG;rbs_motif=GGAG/GAGG;rbs_spacer=5-10bp;gc_cont=0.544	69.2	196.8	156	2.6e-49	160	1	156	1	159	mobileOG_000361842	ssb	WP_015759741.1	replication/recombination/repair	NA	Multiple	Homology	contig_1_4622	4582146 # 4582625 # 1	4582146	4582625	1	1_4622	1	4622	0	ATG	GGAG/GAGG	5-10bp	0.544	contig_1	mobileOG_000361842_contig_1
85	mobileOG_000336147|dnaB|A0A2V2Z9L0|replication/recombination/repair|NA|Plasmid RefSeq|Homology	contig_1_4628 # 4584643 # 4586025 # 1 # ID=1_4628;partial=00;start_type=ATG;rbs_motif=GGA/GAG/AGG;rbs_spacer=5-10bp;gc_cont=0.547	63	550.4	452	2.7e-155	461	10	451	18	460	mobileOG_000336147	dnaB	A0A2V2Z9L0	replication/recombination/repair	NA	Plasmid RefSeq	Homology	contig_1_4628	4584643 # 4586025 # 1	4584643	4586025	1	1_4628	1	4628	0	ATG	GGA/GAG/AGG	5-10bp	0.547	contig_1	mobileOG_000336147_contig_1
86	mobileOG_000299531|clpP|A0A2V2YGL7|phage|replication/recombination/repair|Plasmid RefSeq|Homology	contig_1_4654 # 4613217 # 4613798 # -1 # ID=1_4654;partial=00;start_type=ATG;rbs_motif=GGAG/GAGG;rbs_spacer=5-10bp;gc_cont=0.564	75.3	304.3	193	1.4e-81	194	1	190	1	190	mobileOG_000299531	clpP	A0A2V2YGL7	phage	replication/recombination/repair	Plasmid RefSeq	Homology	contig_1_4654	4613217 # 4613798 # -1	4613217	4613798	-1	1_4654	1	4654	0	ATG	GGAG/GAGG	5-10bp	0.564	contig_1	mobileOG_000299531_contig_1
87	mobileOG_000343765|BQ2027_MB1076;|WP_012810845.1|integration/excision|NA|Multiple|Homology	contig_1_4767 # 4724440 # 4725666 # 1 # ID=1_4767;partial=00;start_type=ATG;rbs_motif=AGGAG;rbs_spacer=5-10bp;gc_cont=0.506	68	558.9	405	6.7e-158	409	1	405	1	408	mobileOG_000343765	BQ2027_MB1076;	WP_012810845.1	integration/excision	NA	Multiple	Homology	contig_1_4767	4724440 # 4725666 # 1	4724440	4725666	1	1_4767	1	4767	0	ATG	AGGAG	5-10bp	0.506	contig_1	mobileOG_000343765_contig_1
88	mobileOG_000402672|NA:Keyword|G8U1P5|integration/excision|NA|COMPASS|Keyword Search	contig_1_4768 # 4725780 # 4726070 # 1 # ID=1_4768;partial=00;start_type=ATG;rbs_motif=GGAG/GAGG;rbs_spacer=5-10bp;gc_cont=0.485	61.1	118.2	95	7.2e-26	97	1	95	2	96	mobileOG_000402672	NA:Keyword	G8U1P5	integration/excision	NA	COMPASS	Keyword Search	contig_1_4768	4725780 # 4726070 # 1	4725780	4726070	1	1_4768	1	4768	0	ATG	GGAG/GAGG	5-10bp	0.485	contig_1	mobileOG_000402672_contig_1
89	mobileOG_000340518|NA|WP_142387408.1|integration/excision|NA|Plasmid RefSeq|Homology	contig_1_4769 # 4726127 # 4726948 # 1 # ID=1_4769;partial=00;start_type=GTG;rbs_motif=GGAG/GAGG;rbs_spacer=5-10bp;gc_cont=0.494	60	335.1	381	1.1e-90	274	113	377	1	265	mobileOG_000340518	NA	WP_142387408.1	integration/excision	NA	Plasmid RefSeq	Homology	contig_1_4769	4726127 # 4726948 # 1	4726127	4726948	1	1_4769	1	4769	0	GTG	GGAG/GAGG	5-10bp	0.494	contig_1	mobileOG_000340518_contig_1
90	mobileOG_000080028|groS|A0A1M6TX77|phage|structural|GPD|Homology	contig_1_4941 # 4912921 # 4913205 # 1 # ID=1_4941;partial=00;start_type=ATG;rbs_motif=GGAG/GAGG;rbs_spacer=5-10bp;gc_cont=0.474	71	133.7	93	1.6e-30	95	1	93	1	92	mobileOG_000080028	groS	A0A1M6TX77	phage	structural	GPD	Homology	contig_1_4941	4912921 # 4913205 # 1	4912921	4913205	1	1_4941	1	4941	0	ATG	GGAG/GAGG	5-10bp	0.474	contig_1	mobileOG_000080028_contig_1
91	mobileOG_000026163|groL|A0A2V2YNL8|transfer|conjugation,regulation|Plasmid RefSeq|Manual	contig_1_4942 # 4913238 # 4914860 # 1 # ID=1_4942;partial=00;start_type=ATG;rbs_motif=GGAG/GAGG;rbs_spacer=5-10bp;gc_cont=0.559	80.8	815.1	542	6.9e-235	541	1	522	1	522	mobileOG_000026163	groL	A0A2V2YNL8	transfer	conjugation,regulation	Plasmid RefSeq	Manual	contig_1_4942	4913238 # 4914860 # 1	4913238	4914860	1	1_4942	1	4942	0	ATG	GGAG/GAGG	5-10bp	0.559	contig_1	mobileOG_000026163_contig_1

## Sheet: CRISPR-Cas Finder (chromosome)
Strain	Sequence	Sequence_basename	Duplicated_Spacers	CRISPR_Id	CRISPR_Start	CRISPR_End	CRISPR_Length	Potential_Orientation (AT%)	CRISPRDirection	Consensus_Repeat	Repeat_ID (CRISPRdb)	Nb_CRISPRs_with_same_Repeat (CRISPRdb)	Repeat_Length	Spacers_Nb	Mean_size_Spacers	Standard_Deviation_Spacers	Nb_Repeats_matching_Consensus	Ratio_Repeats_match/TotalRepeat	Conservation_Repeats (% identity)	EBcons_Repeats	Conservation_Spacers (% identity)	EBcons_Spacers	Repeat_Length_plus_mean_size_Spacers	Ratio_Repeat/mean_Spacers_Length	CRISPR_found_in_DB (if sequence IDs are similar)	Evidence_Level
KKP3001	contig_1	contig_1	0	contig_1_1	3193044	3193177	133	Reverse	Unknown	CCTTTTATTAGGGTGGTACCGCGAGAAGCCTCGTCCCTA	Unknown	0	39	1	56	0	1	0.5	97.4359	97.4359	100	100	95	0.696429	0	1
