# Supplementary material for: Exploration of Alicyclobacillus spp. Genome in Search of Antibiotic Resistance
Source: Int J Mol Sci. 2024 Jul 26;25(15):8144. doi: 10.3390/ijms25158144 (PMC11312215; doi:10.3390/ijms25158144)
Supplement: Supplementary file 1 [file ijms-25-08144-s001.zip › Table S5.xlsx]

## Sheet: AlienHunter chromosome
Contig	Start	Stop	Score	Threhold
contig_1	1	5000	0.266	0
contig_1	60000	65000	0.149	13.198
contig_1	72500	77500	0.136	13.198
contig_1	87500	92500	0.16	13.198
contig_1	107500	112500	0.171	13.198
contig_1	115000	120000	0.14	13.198
contig_1	172500	205000	0.188	13.198
contig_1	257500	287500	0.322	13.198
contig_1	292500	357500	0.308	13.198
contig_1	370000	375000	0.223	13.198
contig_1	402500	422500	0.278	13.198
contig_1	520000	525000	0.195	13.198
contig_1	580000	587500	0.195	13.198
contig_1	610000	615000	0.278	13.198
contig_1	617500	625000	0.251	13.198
contig_1	790000	802500	0.162	13.198
contig_1	900000	905000	0.183	13.198
contig_1	967500	1150000	0.297	13.198
contig_1	1152500	1200000	0.272	13.198
contig_1	1207500	1222500	0.18	13.198
contig_1	1225000	1230000	0.144	13.198
contig_1	1280000	1305000	0.246	13.198
contig_1	1357500	1367500	0.237	13.198
contig_1	1432500	1440000	0.172	13.198
contig_1	1485000	1490000	0.144	13.198
contig_1	1492500	1507500	0.224	13.198
contig_1	1515000	1522500	0.188	13.198
contig_1	1577500	1602500	0.297	13.198
contig_1	1645000	1655000	0.147	13.198
contig_1	1662500	1667500	0.141	13.198
contig_1	1680000	1687500	0.146	13.198
contig_1	1732500	1737500	0.184	13.198
contig_1	1772500	1777500	0.135	13.198
contig_1	1807500	1812500	0.14	13.198
contig_1	1820000	1840000	0.327	13.198
contig_1	1842500	1850000	0.157	13.198
contig_1	1855000	1862500	0.154	13.198
contig_1	1942500	1947500	0.151	13.198
contig_1	2045000	2060000	0.18	13.198
contig_1	2065000	2097500	0.201	13.198
contig_1	2157500	2162500	0.138	13.198
contig_1	2232500	2237500	0.238	13.198
contig_1	2430000	2460000	0.336	13.198
contig_1	2492500	2497500	0.191	13.198
contig_1	2505000	2540000	0.382	13.198
contig_1	2555000	2587500	0.241	13.198
contig_1	2620000	2625000	0.132	13.198
contig_1	2627500	2635000	0.142	13.198
contig_1	2690000	2707500	0.265	13.198
contig_1	2725000	2730000	0.139	13.198
contig_1	2812500	2817500	0.141	13.198
contig_1	2835000	2847500	0.177	13.198
contig_1	2885000	2890000	0.235	13.198
contig_1	2935000	2940000	0.139	13.198
contig_1	2967500	2977500	0.233	13.198
contig_1	2980000	3035000	0.293	13.198
contig_1	3037500	3045000	0.227	13.198
contig_1	3047500	3067500	0.183	13.198
contig_1	3075000	3082500	0.152	13.198
contig_1	3097500	3127500	0.21	13.198
contig_1	3130000	3135000	0.182	13.198
contig_1	3140000	3150000	0.171	13.198
contig_1	3175000	3182500	0.217	13.198
contig_1	3185000	3190000	0.161	13.198
contig_1	3202500	3210000	0.154	13.198
contig_1	3450000	3455000	0.204	13.198
contig_1	3462500	3467500	0.225	13.198
contig_1	3472500	3487500	0.213	13.198
contig_1	3512500	3567500	0.262	13.198
contig_1	3570000	3577500	0.159	13.198
contig_1	3580000	3600000	0.291	13.198
contig_1	3657500	3662500	0.157	13.198
contig_1	3692500	3712500	0.376	13.198
contig_1	3757500	3762500	0.149	13.198
contig_1	3782500	3787500	0.146	13.198
contig_1	3857500	3867500	0.181	13.198
contig_1	3895000	3902500	0.166	13.198
contig_1	3920000	3932500	0.199	13.198
contig_1	3940000	3950000	0.258	13.198
contig_1	3972500	3980000	0.227	13.198
contig_1	4040000	4057500	0.215	13.198
contig_1	4125000	4167500	0.334	13.198
contig_1	4175000	4200000	0.252	13.198
contig_1	4205000	4217500	0.198	13.198
contig_1	4240000	4247500	0.135	13.198
contig_1	4282500	4287500	0.275	13.198
contig_1	4290000	4295000	0.197	13.198
contig_1	4520000	4535000	0.155	13.198
contig_1	4537500	4547500	0.307	13.198
contig_1	4555000	4560000	0.244	13.198
contig_1	4600000	4607500	0.192	13.198
contig_1	4667500	4675000	0.149	13.198
contig_1	4682500	4687500	0.132	13.198
contig_1	4700000	4705000	0.152	13.198
contig_1	4717500	4742500	0.227	13.198
contig_1	4800000	4817500	0.168	13.198
contig_1	4940000	4945000	0.179	13.198
contig_1	4947500	4952500	0.283	13.198

## Sheet: AlienHunter plasmids
Plasmid 1	Contig	Start	Stop	Score	Threhold
	contig_2	10000	20000	0.683	35.991
Plasmid 2	Contig	Start	Stop	Score	Threhold
	-	-	-	-	-

## Sheet: mobileOG chromosome
	Sequence Title	Query Title	Pident	Bitscore	Subject Sequence Length	e-value	Query Sequence Length	Start of Alignment in Subject	End of Alignment in Query	Start of Alignment in Query	End of Alignment in Query	mobileOG ID	Gene Name	Best Hit Accession ID	Major mobileOG Category	Minor mobileOG Category	Source Database	Evidence Type	Contig/ORF Name	ORF_Start_Stop_Strands	ORF_Start	ORF_End	Sense or Antisense Strand	Prodigal ID	Prodigal Designated Contigs	Unique_ORF	Partial Tag	Start Codon	RBS Motif	RBS Spacer	GC Content	Specific Contig	Final Sample Name
0	mobileOG_000025719|uvrB|A0A2V2Z1Z0|replication/recombination/repair|NA|Plasmid RefSeq|Manual	contig_1_14 # 14988 # 16979 # 1 # ID=1_14;partial=00;start_type=TTG;rbs_motif=GGAG/GAGG;rbs_spacer=5-10bp;gc_cont=0.586	71.9	923.7	667	1.7e-267	664	11	662	8	659	mobileOG_000025719	uvrB	A0A2V2Z1Z0	replication/recombination/repair	NA	Plasmid RefSeq	Manual	contig_1_14	14988 # 16979 # 1	14988	16979	1	1_14	1	14	00	TTG	GGAG/GAGG	5-10bp	0.586	contig_1	mobileOG_000025719_contig_1
1	mobileOG_000355093|uvrA|A0A2V2YZJ4|replication/recombination/repair|NA|Plasmid RefSeq|Homology	contig_1_15 # 17050 # 19929 # 1 # ID=1_15;partial=00;start_type=GTG;rbs_motif=AGGA;rbs_spacer=5-10bp;gc_cont=0.579	73.4	1437.2	962	0	960	1	945	1	943	mobileOG_000355093	uvrA	A0A2V2YZJ4	replication/recombination/repair	NA	Plasmid RefSeq	Homology	contig_1_15	17050 # 19929 # 1	17050	19929	1	1_15	1	15	00	GTG	AGGA	5-10bp	0.579	contig_1	mobileOG_000355093_contig_1
2	mobileOG_000245931|rnhA|A0A0D5NHL9|replication/recombination/repair|NA|GPD|Homology	contig_1_46 # 52716 # 53159 # 1 # ID=1_46;partial=00;start_type=GTG;rbs_motif=AGGAG;rbs_spacer=5-10bp;gc_cont=0.574	60.3	184.1	145	1.6e-45	148	3	143	7	147	mobileOG_000245931	rnhA	A0A0D5NHL9	replication/recombination/repair	NA	GPD	Homology	contig_1_46	52716 # 53159 # 1	52716	53159	1	1_46	1	46	00	GTG	AGGAG	5-10bp	0.574	contig_1	mobileOG_000245931_contig_1
3	mobileOG_000558246|NA:Keyword|A0A316M6C2|phage|NA|GPD|Keyword Search	contig_1_110 # 94535 # 95833 # 1 # ID=1_110;partial=00;start_type=ATG;rbs_motif=GGA/GAG/AGG;rbs_spacer=11-12bp;gc_cont=0.514	68.2	591.3	419	1.3000000000000001e-167	433	11	411	7	407	mobileOG_000558246	NA:Keyword	A0A316M6C2	phage	NA	GPD	Keyword Search	contig_1_110	94535 # 95833 # 1	94535	95833	1	1_110	1	110	00	ATG	GGA/GAG/AGG	11-12bp	0.514	contig_1	mobileOG_000558246_contig_1
4	mobileOG_000074490|ecoRIIM|WP_062126971.1|stability/transfer/defense|NA|COMPASS|Homology	contig_1_212 # 198417 # 199694 # 1 # ID=1_212;partial=00;start_type=ATG;rbs_motif=GGA/GAG/AGG;rbs_spacer=11-12bp;gc_cont=0.477	63	526.2	424	5e-148	426	5	406	6	406	mobileOG_000074490	ecoRIIM	WP_062126971.1	stability/transfer/defense	NA	COMPASS	Homology	contig_1_212	198417 # 199694 # 1	198417	199694	1	1_212	1	212	00	ATG	GGA/GAG/AGG	11-12bp	0.477	contig_1	mobileOG_000074490_contig_1
5	mobileOG_000347018|vsr|WP_089423174.1|replication/recombination/repair|NA|Multiple|Homology	contig_1_213 # 199735 # 200172 # 1 # ID=1_213;partial=00;start_type=ATG;rbs_motif=AGxAG;rbs_spacer=3-4bp;gc_cont=0.457	61.3	193	157	3.5e-48	146	14	150	1	137	mobileOG_000347018	vsr	WP_089423174.1	replication/recombination/repair	NA	Multiple	Homology	contig_1_213	199735 # 200172 # 1	199735	200172	1	1_213	1	213	00	ATG	AGxAG	3-4bp	0.457	contig_1	mobileOG_000347018_contig_1
6	mobileOG_000754740|NA:Keyword|WP_048623352.1|integration/excision|NA|Multiple|Keyword Search	contig_1_283 # 275963 # 276340 # -1 # ID=1_283;partial=00;start_type=GTG;rbs_motif=AGGAG;rbs_spacer=5-10bp;gc_cont=0.474	73.7	186	525	3.6e-46	126	401	514	2	115	mobileOG_000754740	NA:Keyword	WP_048623352.1	integration/excision	NA	Multiple	Keyword Search	contig_1_283	275963 # 276340 # -1	275963	276340	-1	1_283	1	283	00	GTG	AGGAG	5-10bp	0.474	contig_1	mobileOG_000754740_contig_1
7	mobileOG_000064549|tnp|A0A0B6AY00|integration/excision|NA|COMPASS|Homology	contig_1_320 # 314495 # 314671 # 1 # ID=1_320;partial=00;start_type=ATG;rbs_motif=AGGAG;rbs_spacer=5-10bp;gc_cont=0.390	74.1	87.8	94	6.3e-17	59	1	54	1	54	mobileOG_000064549	tnp	A0A0B6AY00	integration/excision	NA	COMPASS	Homology	contig_1_320	314495 # 314671 # 1	314495	314671	1	1_320	1	320	00	ATG	AGGAG	5-10bp	0.39	contig_1	mobileOG_000064549_contig_1
8	mobileOG_000073860|insF|A0A177ZSJ8|integration/excision|NA|COMPASS|Homology	contig_1_321 # 314821 # 315141 # 1 # ID=1_321;partial=00;start_type=ATG;rbs_motif=None;rbs_spacer=None;gc_cont=0.449	63.5	127.5	277	1.3000000000000002e-28	107	14	117	1	104	mobileOG_000073860	insF	A0A177ZSJ8	integration/excision	NA	COMPASS	Homology	contig_1_321	314821 # 315141 # 1	314821	315141	1	1_321	1	321	00	ATG	None	None	0.449	contig_1	mobileOG_000073860_contig_1
9	mobileOG_000443185|NA:Keyword|A0A174NVL7|transfer|NA|GPD|Keyword Search	contig_1_336 # 329488 # 329706 # 1 # ID=1_336;partial=00;start_type=ATG;rbs_motif=GGAG/GAGG;rbs_spacer=5-10bp;gc_cont=0.374	72.5	105.5	73	3.6000000000000003e-22	73	1	69	1	69	mobileOG_000443185	NA:Keyword	A0A174NVL7	transfer	NA	GPD	Keyword Search	contig_1_336	329488 # 329706 # 1	329488	329706	1	1_336	1	336	00	ATG	GGAG/GAGG	5-10bp	0.374	contig_1	mobileOG_000443185_contig_1
10	mobileOG_000244003|exoA_2|A0A133S7C6|replication/recombination/repair|NA|GPD|Homology	contig_1_372 # 364055 # 364861 # -1 # ID=1_372;partial=00;start_type=ATG;rbs_motif=GGA/GAG/AGG;rbs_spacer=5-10bp;gc_cont=0.509	65.6	352.4	251	6.3e-96	269	1	249	17	265	mobileOG_000244003	exoA_2	A0A133S7C6	replication/recombination/repair	NA	GPD	Homology	contig_1_372	364055 # 364861 # -1	364055	364861	-1	1_372	1	372	00	ATG	GGA/GAG/AGG	5-10bp	0.509	contig_1	mobileOG_000244003_contig_1
11	mobileOG_000402672|NA:Keyword|G8U1P5|integration/excision|NA|COMPASS|Keyword Search	contig_1_426 # 420697 # 420984 # 1 # ID=1_426;partial=00;start_type=GTG;rbs_motif=GGAG/GAGG;rbs_spacer=5-10bp;gc_cont=0.451	61.1	120.9	95	1.1e-26	96	1	95	1	95	mobileOG_000402672	NA:Keyword	G8U1P5	integration/excision	NA	COMPASS	Keyword Search	contig_1_426	420697 # 420984 # 1	420697	420984	1	1_426	1	426	00	GTG	GGAG/GAGG	5-10bp	0.451	contig_1	mobileOG_000402672_contig_1
12	mobileOG_000071772|insF1|WP_157686189.1|integration/excision|NA|COMPASS|Homology	contig_1_427 # 421032 # 421862 # 1 # ID=1_427;partial=00;start_type=ATG;rbs_motif=None;rbs_spacer=None;gc_cont=0.461	64	361.3	325	1.4000000000000001e-98	277	54	320	1	267	mobileOG_000071772	insF1	WP_157686189.1	integration/excision	NA	COMPASS	Homology	contig_1_427	421032 # 421862 # 1	421032	421862	1	1_427	1	427	00	ATG	None	None	0.461	contig_1	mobileOG_000071772_contig_1
13	mobileOG_000055286|tag|A0A0F7C1X1|replication/recombination/repair|NA|COMPASS|Homology	contig_1_665 # 681381 # 681947 # 1 # ID=1_665;partial=00;start_type=ATG;rbs_motif=GGAG/GAGG;rbs_spacer=5-10bp;gc_cont=0.517	62.8	255.8	231	5.6e-67	189	42	223	1	183	mobileOG_000055286	tag	A0A0F7C1X1	replication/recombination/repair	NA	COMPASS	Homology	contig_1_665	681381 # 681947 # 1	681381	681947	1	1_665	1	665	00	ATG	GGAG/GAGG	5-10bp	0.517	contig_1	mobileOG_000055286_contig_1
14	mobileOG_000054828|oppD|A0A0F7C0M4|transfer|competence|COMPASS|Homology	contig_1_946 # 962384 # 963352 # 1 # ID=1_946;partial=00;start_type=GTG;rbs_motif=GGAG/GAGG;rbs_spacer=5-10bp;gc_cont=0.539	62.3	396.4	323	4.5e-109	323	5	322	4	319	mobileOG_000054828	oppD	A0A0F7C0M4	transfer	competence	COMPASS	Homology	contig_1_946	962384 # 963352 # 1	962384	963352	1	1_946	1	946	00	GTG	GGAG/GAGG	5-10bp	0.539	contig_1	mobileOG_000054828_contig_1
15	mobileOG_000054829|oppF|A0A0F6Y077|transfer|competence|COMPASS|Homology	contig_1_947 # 963352 # 964323 # 1 # ID=1_947;partial=00;start_type=ATG;rbs_motif=GGAG/GAGG;rbs_spacer=5-10bp;gc_cont=0.558	65	437.2	321	2.3e-121	324	4	320	7	323	mobileOG_000054829	oppF	A0A0F6Y077	transfer	competence	COMPASS	Homology	contig_1_947	963352 # 964323 # 1	963352	964323	1	1_947	1	947	00	ATG	GGAG/GAGG	5-10bp	0.558	contig_1	mobileOG_000054829_contig_1
16	mobileOG_000099929|abrB|A0A348Z5T6|transfer|regulation,competence|GPD|Homology	contig_1_972 # 981792 # 982040 # 1 # ID=1_972;partial=00;start_type=ATG;rbs_motif=AGGAG;rbs_spacer=5-10bp;gc_cont=0.474	69.2	124	81	1.1000000000000001e-27	83	1	78	1	78	mobileOG_000099929	abrB	A0A348Z5T6	transfer	regulation,competence	GPD	Homology	contig_1_972	981792 # 982040 # 1	981792	982040	1	1_972	1	972	00	ATG	AGGAG	5-10bp	0.474	contig_1	mobileOG_000099929_contig_1
17	mobileOG_000402672|NA:Keyword|G8U1P5|integration/excision|NA|COMPASS|Keyword Search	contig_1_1000 # 1006310 # 1006597 # 1 # ID=1_1000;partial=00;start_type=GTG;rbs_motif=GGAG/GAGG;rbs_spacer=5-10bp;gc_cont=0.451	61.1	120.9	95	1.1e-26	96	1	95	1	95	mobileOG_000402672	NA:Keyword	G8U1P5	integration/excision	NA	COMPASS	Keyword Search	contig_1_1000	1006310 # 1006597 # 1	1006310	1006597	1	1_1000	1	1000	00	GTG	GGAG/GAGG	5-10bp	0.451	contig_1	mobileOG_000402672_contig_1
18	mobileOG_000071772|insF1|WP_157686189.1|integration/excision|NA|COMPASS|Homology	contig_1_1001 # 1006645 # 1007475 # 1 # ID=1_1001;partial=00;start_type=ATG;rbs_motif=None;rbs_spacer=None;gc_cont=0.461	64	361.3	325	1.4000000000000001e-98	277	54	320	1	267	mobileOG_000071772	insF1	WP_157686189.1	integration/excision	NA	COMPASS	Homology	contig_1_1001	1006645 # 1007475 # 1	1006645	1007475	1	1_1001	1	1001	00	ATG	None	None	0.461	contig_1	mobileOG_000071772_contig_1
19	mobileOG_000073860|insF|A0A177ZSJ8|integration/excision|NA|COMPASS|Homology	contig_1_1022 # 1026153 # 1026947 # -1 # ID=1_1022;partial=00;start_type=ATG;rbs_motif=None;rbs_spacer=None;gc_cont=0.434	68.6	376.3	277	4e-103	265	14	277	1	264	mobileOG_000073860	insF	A0A177ZSJ8	integration/excision	NA	COMPASS	Homology	contig_1_1022	1026153 # 1026947 # -1	1026153	1026947	-1	1_1022	1	1022	00	ATG	None	None	0.434	contig_1	mobileOG_000073860_contig_1
20	mobileOG_000064549|tnp|A0A0B6AY00|integration/excision|NA|COMPASS|Homology	contig_1_1023 # 1026989 # 1027273 # -1 # ID=1_1023;partial=00;start_type=ATG;rbs_motif=AGGAG;rbs_spacer=5-10bp;gc_cont=0.411	79.8	150.6	94	1.3e-35	95	1	94	1	94	mobileOG_000064549	tnp	A0A0B6AY00	integration/excision	NA	COMPASS	Homology	contig_1_1023	1026989 # 1027273 # -1	1026989	1027273	-1	1_1023	1	1023	00	ATG	AGGAG	5-10bp	0.411	contig_1	mobileOG_000064549_contig_1
21	mobileOG_000367865|R00164|WP_162645620.1|integration/excision|NA|Plasmid RefSeq|Homology	contig_1_1035 # 1036484 # 1037704 # 1 # ID=1_1035;partial=00;start_type=GTG;rbs_motif=GGAG/GAGG;rbs_spacer=5-10bp;gc_cont=0.466	75.1	639	406	5.1e-182	407	5	406	5	406	mobileOG_000367865	R00164	WP_162645620.1	integration/excision	NA	Plasmid RefSeq	Homology	contig_1_1035	1036484 # 1037704 # 1	1036484	1037704	1	1_1035	1	1035	00	GTG	GGAG/GAGG	5-10bp	0.466	contig_1	mobileOG_000367865_contig_1
22	mobileOG_000725129|NA:Keyword|I0JLT3|integration/excision|NA|ISFinder|Keyword Search	contig_1_1061 # 1054283 # 1054954 # 1 # ID=1_1061;partial=00;start_type=TTG;rbs_motif=GGA/GAG/AGG;rbs_spacer=5-10bp;gc_cont=0.479	63.5	287	411	2.7e-76	224	180	409	3	221	mobileOG_000725129	NA:Keyword	I0JLT3	integration/excision	NA	ISFinder	Keyword Search	contig_1_1061	1054283 # 1054954 # 1	1054283	1054954	1	1_1061	1	1061	00	TTG	GGA/GAG/AGG	5-10bp	0.479	contig_1	mobileOG_000725129_contig_1
23	mobileOG_000343765|BQ2027_MB1076;|WP_012810845.1|integration/excision|NA|Multiple|Homology	contig_1_1086 # 1081073 # 1082299 # -1 # ID=1_1086;partial=00;start_type=ATG;rbs_motif=AGGAG;rbs_spacer=5-10bp;gc_cont=0.508	68	558.9	405	6.7e-158	409	1	405	1	408	mobileOG_000343765	BQ2027_MB1076;	WP_012810845.1	integration/excision	NA	Multiple	Homology	contig_1_1086	1081073 # 1082299 # -1	1081073	1082299	-1	1_1086	1	1086	00	ATG	AGGAG	5-10bp	0.508	contig_1	mobileOG_000343765_contig_1
24	mobileOG_000713740|NA:Keyword|U1X6T3|transfer|partitioning|GPD|Keyword Search	contig_1_1103 # 1094824 # 1095216 # 1 # ID=1_1103;partial=00;start_type=ATG;rbs_motif=GGAG/GAGG;rbs_spacer=5-10bp;gc_cont=0.468	63.9	166.8	200	2.4e-40	131	24	143	1	122	mobileOG_000713740	NA:Keyword	U1X6T3	transfer	partitioning	GPD	Keyword Search	contig_1_1103	1094824 # 1095216 # 1	1094824	1095216	1	1_1103	1	1103	00	ATG	GGAG/GAGG	5-10bp	0.468	contig_1	mobileOG_000713740_contig_1
25	mobileOG_000756676|NA:Keyword|WP_121614517.1|integration/excision|NA|Plasmid RefSeq|Keyword Search	contig_1_1123 # 1114659 # 1115861 # 1 # ID=1_1123;partial=00;start_type=GTG;rbs_motif=AGGAG;rbs_spacer=5-10bp;gc_cont=0.475	67.9	550.8	400	1.8e-155	401	1	399	1	399	mobileOG_000756676	NA:Keyword	WP_121614517.1	integration/excision	NA	Plasmid RefSeq	Keyword Search	contig_1_1123	1114659 # 1115861 # 1	1114659	1115861	1	1_1123	1	1123	00	GTG	AGGAG	5-10bp	0.475	contig_1	mobileOG_000756676_contig_1
26	mobileOG_000343765|BQ2027_MB1076;|WP_012810845.1|integration/excision|NA|Multiple|Homology	contig_1_1196 # 1179886 # 1181112 # 1 # ID=1_1196;partial=00;start_type=ATG;rbs_motif=AGGAG;rbs_spacer=5-10bp;gc_cont=0.506	68	558.9	405	6.7e-158	409	1	405	1	408	mobileOG_000343765	BQ2027_MB1076;	WP_012810845.1	integration/excision	NA	Multiple	Homology	contig_1_1196	1179886 # 1181112 # 1	1179886	1181112	1	1_1196	1	1196	00	ATG	AGGAG	5-10bp	0.506	contig_1	mobileOG_000343765_contig_1
27	mobileOG_000343765|BQ2027_MB1076;|WP_012810845.1|integration/excision|NA|Multiple|Homology	contig_1_1243 # 1226144 # 1227370 # -1 # ID=1_1243;partial=00;start_type=ATG;rbs_motif=AGGAG;rbs_spacer=5-10bp;gc_cont=0.508	68	558.9	405	6.7e-158	409	1	405	1	408	mobileOG_000343765	BQ2027_MB1076;	WP_012810845.1	integration/excision	NA	Multiple	Homology	contig_1_1243	1226144 # 1227370 # -1	1226144	1227370	-1	1_1243	1	1243	00	ATG	AGGAG	5-10bp	0.508	contig_1	mobileOG_000343765_contig_1
28	mobileOG_000725129|NA:Keyword|I0JLT3|integration/excision|NA|ISFinder|Keyword Search	contig_1_1309 # 1291975 # 1293180 # 1 # ID=1_1309;partial=00;start_type=GTG;rbs_motif=AGGAG;rbs_spacer=5-10bp;gc_cont=0.476	66.1	549.3	411	5.2e-155	402	1	409	1	399	mobileOG_000725129	NA:Keyword	I0JLT3	integration/excision	NA	ISFinder	Keyword Search	contig_1_1309	1291975 # 1293180 # 1	1291975	1293180	1	1_1309	1	1309	00	GTG	AGGAG	5-10bp	0.476	contig_1	mobileOG_000725129_contig_1
29	mobileOG_000263358|abrB|F0SW58|transfer|regulation,competence|GPD|Homology	contig_1_1325 # 1306101 # 1306361 # -1 # ID=1_1325;partial=00;start_type=GTG;rbs_motif=AGGAG;rbs_spacer=5-10bp;gc_cont=0.521	60	103.6	81	1.6e-21	87	1	80	1	80	mobileOG_000263358	abrB	F0SW58	transfer	regulation,competence	GPD	Homology	contig_1_1325	1306101 # 1306361 # -1	1306101	1306361	-1	1_1325	1	1325	00	GTG	AGGAG	5-10bp	0.521	contig_1	mobileOG_000263358_contig_1
30	mobileOG_000263109|polA_2|U1Y2R1|replication/recombination/repair|NA|GPD|Homology	contig_1_1347 # 1324031 # 1325992 # 1 # ID=1_1347;partial=00;start_type=GTG;rbs_motif=GGA/GAG/AGG;rbs_spacer=5-10bp;gc_cont=0.519	84.3	1142.9	654	0	654	4	654	3	653	mobileOG_000263109	polA_2	U1Y2R1	replication/recombination/repair	NA	GPD	Homology	contig_1_1347	1324031 # 1325992 # 1	1324031	1325992	1	1_1347	1	1347	00	GTG	GGA/GAG/AGG	5-10bp	0.519	contig_1	mobileOG_000263109_contig_1
31	mobileOG_000263108|gp26|U1WW57|transfer|conjugation|GPD|Homology	contig_1_1353 # 1328974 # 1331352 # 1 # ID=1_1353;partial=00;start_type=ATG;rbs_motif=GGAG/GAGG;rbs_spacer=5-10bp;gc_cont=0.527	69.9	1163.3	782	0	793	4	781	1	781	mobileOG_000263108	gp26	U1WW57	transfer	conjugation	GPD	Homology	contig_1_1353	1328974 # 1331352 # 1	1328974	1331352	1	1_1353	1	1353	00	ATG	GGAG/GAGG	5-10bp	0.527	contig_1	mobileOG_000263108_contig_1
32	mobileOG_000773191|NA:Keyword|S5MBV8|phage|NA|pVOG|Keyword Search	contig_1_1361 # 1336343 # 1337857 # 1 # ID=1_1361;partial=00;start_type=ATG;rbs_motif=GGA/GAG/AGG;rbs_spacer=5-10bp;gc_cont=0.496	66.7	662.9	514	4.0999999999999995e-189	505	8	495	3	486	mobileOG_000773191	NA:Keyword	S5MBV8	phage	NA	pVOG	Keyword Search	contig_1_1361	1336343 # 1337857 # 1	1336343	1337857	1	1_1361	1	1361	00	ATG	GGA/GAG/AGG	5-10bp	0.496	contig_1	mobileOG_000773191_contig_1
33	mobileOG_000299531|clpP|A0A2V2YGL7|phage|replication/recombination/repair|Plasmid RefSeq|Homology	contig_1_1420 # 1391438 # 1392016 # 1 # ID=1_1420;partial=00;start_type=ATG;rbs_motif=AGGAG;rbs_spacer=5-10bp;gc_cont=0.570	78.9	309.7	193	3.3e-83	193	1	190	1	190	mobileOG_000299531	clpP	A0A2V2YGL7	phage	replication/recombination/repair	Plasmid RefSeq	Homology	contig_1_1420	1391438 # 1392016 # 1	1391438	1392016	1	1_1420	1	1420	00	ATG	AGGAG	5-10bp	0.57	contig_1	mobileOG_000299531_contig_1
34	mobileOG_000324789|ftsZ|WP_003731982.1|replication/recombination/repair|NA|Plasmid RefSeq|Homology	contig_1_1449 # 1421071 # 1422189 # 1 # ID=1_1449;partial=00;start_type=ATG;rbs_motif=AGGAG;rbs_spacer=5-10bp;gc_cont=0.580	76.8	469.9	391	3.7e-131	373	1	327	1	326	mobileOG_000324789	ftsZ	WP_003731982.1	replication/recombination/repair	NA	Plasmid RefSeq	Homology	contig_1_1449	1421071 # 1422189 # 1	1421071	1422189	1	1_1449	1	1449	00	ATG	AGGAG	5-10bp	0.58	contig_1	mobileOG_000324789_contig_1
35	mobileOG_000756676|NA:Keyword|WP_121614517.1|integration/excision|NA|Plasmid RefSeq|Keyword Search	contig_1_1602 # 1582011 # 1583213 # -1 # ID=1_1602;partial=00;start_type=GTG;rbs_motif=AGGAG;rbs_spacer=5-10bp;gc_cont=0.475	67.9	550.8	400	1.8e-155	401	1	399	1	399	mobileOG_000756676	NA:Keyword	WP_121614517.1	integration/excision	NA	Plasmid RefSeq	Keyword Search	contig_1_1602	1582011 # 1583213 # -1	1582011	1583213	-1	1_1602	1	1602	00	GTG	AGGAG	5-10bp	0.475	contig_1	mobileOG_000756676_contig_1
36	mobileOG_000064549|tnp|A0A0B6AY00|integration/excision|NA|COMPASS|Homology	contig_1_1605 # 1585491 # 1585775 # 1 # ID=1_1605;partial=00;start_type=ATG;rbs_motif=AGGAG;rbs_spacer=5-10bp;gc_cont=0.425	80.9	153.7	94	1.5e-36	95	1	94	1	94	mobileOG_000064549	tnp	A0A0B6AY00	integration/excision	NA	COMPASS	Homology	contig_1_1605	1585491 # 1585775 # 1	1585491	1585775	1	1_1605	1	1605	00	ATG	AGGAG	5-10bp	0.425	contig_1	mobileOG_000064549_contig_1
37	mobileOG_000073860|insF|A0A177ZSJ8|integration/excision|NA|COMPASS|Homology	contig_1_1606 # 1585817 # 1586611 # 1 # ID=1_1606;partial=00;start_type=ATG;rbs_motif=None;rbs_spacer=None;gc_cont=0.434	69.7	385.2	277	8.6e-106	265	14	277	1	264	mobileOG_000073860	insF	A0A177ZSJ8	integration/excision	NA	COMPASS	Homology	contig_1_1606	1585817 # 1586611 # 1	1585817	1586611	1	1_1606	1	1606	00	ATG	None	None	0.434	contig_1	mobileOG_000073860_contig_1
38	mobileOG_000328890|nusA|WP_003722453.1|phage|regulation,infection|Plasmid RefSeq|Homology	contig_1_1705 # 1680372 # 1681496 # 1 # ID=1_1705;partial=00;start_type=ATG;rbs_motif=GGAG/GAGG;rbs_spacer=5-10bp;gc_cont=0.575	63.8	469.9	372	3.8e-131	375	1	367	1	363	mobileOG_000328890	nusA	WP_003722453.1	phage	regulation,infection	Plasmid RefSeq	Homology	contig_1_1705	1680372 # 1681496 # 1	1680372	1681496	1	1_1705	1	1705	00	ATG	GGAG/GAGG	5-10bp	0.575	contig_1	mobileOG_000328890_contig_1
39	mobileOG_000023827|recA|WP_003732286.1|replication/recombination/repair|NA|Plasmid RefSeq|Manual	contig_1_1739 # 1713201 # 1714262 # 1 # ID=1_1739;partial=00;start_type=ATG;rbs_motif=GGAG/GAGG;rbs_spacer=5-10bp;gc_cont=0.556	76.7	521.2	348	1.3e-146	354	1	346	1	348	mobileOG_000023827	recA	WP_003732286.1	replication/recombination/repair	NA	Plasmid RefSeq	Manual	contig_1_1739	1713201 # 1714262 # 1	1713201	1714262	1	1_1739	1	1739	00	ATG	GGAG/GAGG	5-10bp	0.556	contig_1	mobileOG_000023827_contig_1
40	mobileOG_000003404|hfq|A0A509FZS2|phage|infection,regulation|COMPASS|Manual	contig_1_1763 # 1739212 # 1739469 # 1 # ID=1_1763;partial=00;start_type=ATG;rbs_motif=None;rbs_spacer=None;gc_cont=0.465	69.4	112.8	89	2.6999999999999997e-24	86	11	82	4	75	mobileOG_000003404	hfq	A0A509FZS2	phage	infection,regulation	COMPASS	Manual	contig_1_1763	1739212 # 1739469 # 1	1739212	1739469	1	1_1763	1	1763	00	ATG	None	None	0.465	contig_1	mobileOG_000003404_contig_1
41	mobileOG_000003225|lexA|A0A075R646|phage|infection,regulation|COMPASS|Manual	contig_1_1791 # 1768028 # 1768675 # -1 # ID=1_1791;partial=00;start_type=GTG;rbs_motif=GGA/GAG/AGG;rbs_spacer=5-10bp;gc_cont=0.569	63.7	260.8	206	1.9999999999999997e-68	216	1	203	1	212	mobileOG_000003225	lexA	A0A075R646	phage	infection,regulation	COMPASS	Manual	contig_1_1791	1768028 # 1768675 # -1	1768028	1768675	-1	1_1791	1	1791	00	GTG	GGA/GAG/AGG	5-10bp	0.569	contig_1	mobileOG_000003225_contig_1
42	mobileOG_000343765|BQ2027_MB1076;|WP_012810845.1|integration/excision|NA|Multiple|Homology	contig_1_1851 # 1837759 # 1838985 # 1 # ID=1_1851;partial=00;start_type=ATG;rbs_motif=AGGAG;rbs_spacer=5-10bp;gc_cont=0.506	68	558.9	405	6.7e-158	409	1	405	1	408	mobileOG_000343765	BQ2027_MB1076;	WP_012810845.1	integration/excision	NA	Multiple	Homology	contig_1_1851	1837759 # 1838985 # 1	1837759	1838985	1	1_1851	1	1851	00	ATG	AGGAG	5-10bp	0.506	contig_1	mobileOG_000343765_contig_1
43	mobileOG_000403378|NA:Keyword|A0A1V5BVD5|integration/excision|NA|COMPASS|Keyword Search	contig_1_2074 # 2073334 # 2073495 # 1 # ID=1_2074;partial=00;start_type=ATG;rbs_motif=GGA/GAG/AGG;rbs_spacer=5-10bp;gc_cont=0.500	63.8	66.6	267	1.4e-10	54	177	223	7	51	mobileOG_000403378	NA:Keyword	A0A1V5BVD5	integration/excision	NA	COMPASS	Keyword Search	contig_1_2074	2073334 # 2073495 # 1	2073334	2073495	1	1_2074	1	2074	00	ATG	GGA/GAG/AGG	5-10bp	0.5	contig_1	mobileOG_000403378_contig_1
44	mobileOG_000295223|uvrA|WP_014601000.1|replication/recombination/repair|NA|Plasmid RefSeq|Homology	contig_1_2091 # 2095868 # 2098129 # -1 # ID=1_2091;partial=00;start_type=ATG;rbs_motif=AGGA;rbs_spacer=5-10bp;gc_cont=0.546	63.3	980.3	746	1.7e-284	754	1	746	1	747	mobileOG_000295223	uvrA	WP_014601000.1	replication/recombination/repair	NA	Plasmid RefSeq	Homology	contig_1_2091	2095868 # 2098129 # -1	2095868	2098129	-1	1_2091	1	2091	00	ATG	AGGA	5-10bp	0.546	contig_1	mobileOG_000295223_contig_1
45	mobileOG_000003194|xerD|A0A177XNU3|integration/excision|replication/recombination/repair|COMPASS|Manual	contig_1_2268 # 2264113 # 2265000 # -1 # ID=1_2268;partial=00;start_type=ATG;rbs_motif=AGGAG;rbs_spacer=5-10bp;gc_cont=0.510	60.3	376.7	295	3.4e-103	296	1	295	1	295	mobileOG_000003194	xerD	A0A177XNU3	integration/excision	replication/recombination/repair	COMPASS	Manual	contig_1_2268	2264113 # 2265000 # -1	2264113	2265000	-1	1_2268	1	2268	00	ATG	AGGAG	5-10bp	0.51	contig_1	mobileOG_000003194_contig_1
46	mobileOG_000025129|clpX|A0A2V2YGT6|phage|replication/recombination/repair|Plasmid RefSeq|Manual	contig_1_2381 # 2367065 # 2368339 # -1 # ID=1_2381;partial=00;start_type=ATG;rbs_motif=GGAG/GAGG;rbs_spacer=5-10bp;gc_cont=0.523	76.5	647.1	418	1.9e-184	425	1	418	1	424	mobileOG_000025129	clpX	A0A2V2YGT6	phage	replication/recombination/repair	Plasmid RefSeq	Manual	contig_1_2381	2367065 # 2368339 # -1	2367065	2368339	-1	1_2381	1	2381	00	ATG	GGAG/GAGG	5-10bp	0.523	contig_1	mobileOG_000025129_contig_1
47	mobileOG_000299531|clpP|A0A2V2YGL7|phage|replication/recombination/repair|Plasmid RefSeq|Homology	contig_1_2382 # 2368432 # 2369025 # -1 # ID=1_2382;partial=00;start_type=ATG;rbs_motif=AGGAG;rbs_spacer=5-10bp;gc_cont=0.554	74.3	304.7	193	1.1e-81	198	1	191	1	191	mobileOG_000299531	clpP	A0A2V2YGL7	phage	replication/recombination/repair	Plasmid RefSeq	Homology	contig_1_2382	2368432 # 2369025 # -1	2368432	2369025	-1	1_2382	1	2382	00	ATG	AGGAG	5-10bp	0.554	contig_1	mobileOG_000299531_contig_1
48	mobileOG_000325937|uvrC|WP_014600780.1|replication/recombination/repair|NA|Plasmid RefSeq|Homology	contig_1_2399 # 2382870 # 2384666 # -1 # ID=1_2399;partial=00;start_type=GTG;rbs_motif=AGxAGG/AGGxGG;rbs_spacer=5-10bp;gc_cont=0.570	60	710.7	603	2e-203	599	6	590	5	587	mobileOG_000325937	uvrC	WP_014600780.1	replication/recombination/repair	NA	Plasmid RefSeq	Homology	contig_1_2399	2382870 # 2384666 # -1	2382870	2384666	-1	1_2399	1	2399	00	GTG	AGxAGG/AGGxGG	5-10bp	0.57	contig_1	mobileOG_000325937_contig_1
49	mobileOG_000279023|ltrA|WP_169284752.1|integration/excision|introns|Plasmid RefSeq|Homology	contig_1_2415 # 2397902 # 2399305 # -1 # ID=1_2415;partial=00;start_type=ATG;rbs_motif=GGAG/GAGG;rbs_spacer=5-10bp;gc_cont=0.526	63.1	589.7	463	4.1e-167	468	1	463	1	464	mobileOG_000279023	ltrA	WP_169284752.1	integration/excision	introns	Plasmid RefSeq	Homology	contig_1_2415	2397902 # 2399305 # -1	2397902	2399305	-1	1_2415	1	2415	00	ATG	GGAG/GAGG	5-10bp	0.526	contig_1	mobileOG_000279023_contig_1
50	mobileOG_000756676|NA:Keyword|WP_121614517.1|integration/excision|NA|Plasmid RefSeq|Keyword Search	contig_1_2477 # 2457423 # 2457896 # -1 # ID=1_2477;partial=00;start_type=ATG;rbs_motif=None;rbs_spacer=None;gc_cont=0.462	68.2	217.2	400	1.7999999999999997e-55	158	244	400	1	157	mobileOG_000756676	NA:Keyword	WP_121614517.1	integration/excision	NA	Plasmid RefSeq	Keyword Search	contig_1_2477	2457423 # 2457896 # -1	2457423	2457896	-1	1_2477	1	2477	00	ATG	None	None	0.462	contig_1	mobileOG_000756676_contig_1
51	mobileOG_000064595|NGR_a00180|WP_019437297.1|integration/excision|NA|Multiple|Homology	contig_1_2528 # 2507762 # 2508247 # -1 # ID=1_2528;partial=00;start_type=ATG;rbs_motif=None;rbs_spacer=None;gc_cont=0.519	67.2	184.5	504	1.4e-45	162	146	279	3	136	mobileOG_000064595	NGR_a00180	WP_019437297.1	integration/excision	NA	Multiple	Homology	contig_1_2528	2507762 # 2508247 # -1	2507762	2508247	-1	1_2528	1	2528	00	ATG	None	None	0.519	contig_1	mobileOG_000064595_contig_1
52	mobileOG_000290102|tnp|A0A0M0VPP9|integration/excision|NA|Plasmid RefSeq|Homology	contig_1_2540 # 2520287 # 2520517 # -1 # ID=1_2540;partial=00;start_type=ATG;rbs_motif=GGAG/GAGG;rbs_spacer=5-10bp;gc_cont=0.459	60.9	97.4	235	1e-19	77	8	71	6	69	mobileOG_000290102	tnp	A0A0M0VPP9	integration/excision	NA	Plasmid RefSeq	Homology	contig_1_2540	2520287 # 2520517 # -1	2520287	2520517	-1	1_2540	1	2540	00	ATG	GGAG/GAGG	5-10bp	0.459	contig_1	mobileOG_000290102_contig_1
53	mobileOG_000343765|BQ2027_MB1076;|WP_012810845.1|integration/excision|NA|Multiple|Homology	contig_1_2543 # 2521795 # 2523060 # -1 # ID=1_2543;partial=00;start_type=ATG;rbs_motif=GGA/GAG/AGG;rbs_spacer=11-12bp;gc_cont=0.506	67.7	557.4	405	2.0000000000000002e-157	422	1	405	14	421	mobileOG_000343765	BQ2027_MB1076;	WP_012810845.1	integration/excision	NA	Multiple	Homology	contig_1_2543	2521795 # 2523060 # -1	2521795	2523060	-1	1_2543	1	2543	00	ATG	GGA/GAG/AGG	11-12bp	0.506	contig_1	mobileOG_000343765_contig_1
54	mobileOG_000281763|dnaK|A0A2V2YQR9|phage|infection,regulation|Plasmid RefSeq|Homology	contig_1_2755 # 2730440 # 2732272 # -1 # ID=1_2755;partial=00;start_type=GTG;rbs_motif=AGGAG;rbs_spacer=5-10bp;gc_cont=0.571	77.7	830.5	612	1.8e-239	611	1	557	1	557	mobileOG_000281763	dnaK	A0A2V2YQR9	phage	infection,regulation	Plasmid RefSeq	Homology	contig_1_2755	2730440 # 2732272 # -1	2730440	2732272	-1	1_2755	1	2755	00	GTG	AGGAG	5-10bp	0.571	contig_1	mobileOG_000281763_contig_1
55	mobileOG_000003173|ruvB|A0A177XTD0|replication/recombination/repair|NA|COMPASS|Manual	contig_1_2906 # 2892910 # 2893920 # -1 # ID=1_2906;partial=00;start_type=ATG;rbs_motif=GGAG/GAGG;rbs_spacer=5-10bp;gc_cont=0.609	67.5	453.4	335	3.3e-126	337	3	334	2	332	mobileOG_000003173	ruvB	A0A177XTD0	replication/recombination/repair	NA	COMPASS	Manual	contig_1_2906	2892910 # 2893920 # -1	2892910	2893920	-1	1_2906	1	2906	00	ATG	GGAG/GAGG	5-10bp	0.609	contig_1	mobileOG_000003173_contig_1
56	mobileOG_000313829|bin3|WP_111922976.1|integration/excision|replication,inversion|Plasmid RefSeq|Homology	contig_1_2980 # 2973803 # 2974411 # 1 # ID=1_2980;partial=00;start_type=ATG;rbs_motif=GGAG/GAGG;rbs_spacer=5-10bp;gc_cont=0.493	72.8	304.3	207	1.5e-81	203	1	202	1	202	mobileOG_000313829	bin3	WP_111922976.1	integration/excision	replication,inversion	Plasmid RefSeq	Homology	contig_1_2980	2973803 # 2974411 # 1	2973803	2974411	1	1_2980	1	2980	00	ATG	GGAG/GAGG	5-10bp	0.493	contig_1	mobileOG_000313829_contig_1
57	mobileOG_000073860|insF|A0A177ZSJ8|integration/excision|NA|COMPASS|Homology	contig_1_3032 # 3007939 # 3008733 # -1 # ID=1_3032;partial=00;start_type=ATG;rbs_motif=None;rbs_spacer=None;gc_cont=0.433	69.7	385.2	277	8.6e-106	265	14	277	1	264	mobileOG_000073860	insF	A0A177ZSJ8	integration/excision	NA	COMPASS	Homology	contig_1_3032	3007939 # 3008733 # -1	3007939	3008733	-1	1_3032	1	3032	00	ATG	None	None	0.433	contig_1	mobileOG_000073860_contig_1
58	mobileOG_000064549|tnp|A0A0B6AY00|integration/excision|NA|COMPASS|Homology	contig_1_3033 # 3008775 # 3009059 # -1 # ID=1_3033;partial=00;start_type=ATG;rbs_motif=AGGAG;rbs_spacer=5-10bp;gc_cont=0.421	79.8	151.4	94	7.5e-36	95	1	94	1	94	mobileOG_000064549	tnp	A0A0B6AY00	integration/excision	NA	COMPASS	Homology	contig_1_3033	3008775 # 3009059 # -1	3008775	3009059	-1	1_3033	1	3033	00	ATG	AGGAG	5-10bp	0.421	contig_1	mobileOG_000064549_contig_1
59	mobileOG_000073860|insF|A0A177ZSJ8|integration/excision|NA|COMPASS|Homology	contig_1_3039 # 3013010 # 3013804 # -1 # ID=1_3039;partial=00;start_type=ATG;rbs_motif=None;rbs_spacer=None;gc_cont=0.433	69.7	385.2	277	8.6e-106	265	14	277	1	264	mobileOG_000073860	insF	A0A177ZSJ8	integration/excision	NA	COMPASS	Homology	contig_1_3039	3013010 # 3013804 # -1	3013010	3013804	-1	1_3039	1	3039	00	ATG	None	None	0.433	contig_1	mobileOG_000073860_contig_1
60	mobileOG_000064549|tnp|A0A0B6AY00|integration/excision|NA|COMPASS|Homology	contig_1_3040 # 3013846 # 3014130 # -1 # ID=1_3040;partial=00;start_type=ATG;rbs_motif=AGGAG;rbs_spacer=5-10bp;gc_cont=0.421	80.9	153.7	94	1.5e-36	95	1	94	1	94	mobileOG_000064549	tnp	A0A0B6AY00	integration/excision	NA	COMPASS	Homology	contig_1_3040	3013846 # 3014130 # -1	3013846	3014130	-1	1_3040	1	3040	00	ATG	AGGAG	5-10bp	0.421	contig_1	mobileOG_000064549_contig_1
61	mobileOG_000402672|NA:Keyword|G8U1P5|integration/excision|NA|COMPASS|Keyword Search	contig_1_3059 # 3026811 # 3027101 # 1 # ID=1_3059;partial=00;start_type=ATG;rbs_motif=GGAG/GAGG;rbs_spacer=5-10bp;gc_cont=0.485	61.1	118.2	95	7.2e-26	97	1	95	2	96	mobileOG_000402672	NA:Keyword	G8U1P5	integration/excision	NA	COMPASS	Keyword Search	contig_1_3059	3026811 # 3027101 # 1	3026811	3027101	1	1_3059	1	3059	00	ATG	GGAG/GAGG	5-10bp	0.485	contig_1	mobileOG_000402672_contig_1
62	mobileOG_000340518|NA|WP_142387408.1|integration/excision|NA|Plasmid RefSeq|Homology	contig_1_3060 # 3027158 # 3027979 # 1 # ID=1_3060;partial=00;start_type=GTG;rbs_motif=GGAG/GAGG;rbs_spacer=5-10bp;gc_cont=0.494	60	335.1	381	1.1e-90	274	113	377	1	265	mobileOG_000340518	NA	WP_142387408.1	integration/excision	NA	Plasmid RefSeq	Homology	contig_1_3060	3027158 # 3027979 # 1	3027158	3027979	1	1_3060	1	3060	00	GTG	GGAG/GAGG	5-10bp	0.494	contig_1	mobileOG_000340518_contig_1
63	mobileOG_000064549|tnp|A0A0B6AY00|integration/excision|NA|COMPASS|Homology	contig_1_3077 # 3042800 # 3043084 # 1 # ID=1_3077;partial=00;start_type=ATG;rbs_motif=AGGAG;rbs_spacer=5-10bp;gc_cont=0.421	80.9	153.7	94	1.5e-36	95	1	94	1	94	mobileOG_000064549	tnp	A0A0B6AY00	integration/excision	NA	COMPASS	Homology	contig_1_3077	3042800 # 3043084 # 1	3042800	3043084	1	1_3077	1	3077	00	ATG	AGGAG	5-10bp	0.421	contig_1	mobileOG_000064549_contig_1
64	mobileOG_000073860|insF|A0A177ZSJ8|integration/excision|NA|COMPASS|Homology	contig_1_3078 # 3043126 # 3043920 # 1 # ID=1_3078;partial=00;start_type=ATG;rbs_motif=None;rbs_spacer=None;gc_cont=0.433	69.3	384.8	277	1.0999999999999998e-105	265	14	277	1	264	mobileOG_000073860	insF	A0A177ZSJ8	integration/excision	NA	COMPASS	Homology	contig_1_3078	3043126 # 3043920 # 1	3043126	3043920	1	1_3078	1	3078	00	ATG	None	None	0.433	contig_1	mobileOG_000073860_contig_1
65	mobileOG_000343765|BQ2027_MB1076;|WP_012810845.1|integration/excision|NA|Multiple|Homology	contig_1_3084 # 3051364 # 3052590 # -1 # ID=1_3084;partial=00;start_type=ATG;rbs_motif=AGGAG;rbs_spacer=5-10bp;gc_cont=0.508	68	558.9	405	6.7e-158	409	1	405	1	408	mobileOG_000343765	BQ2027_MB1076;	WP_012810845.1	integration/excision	NA	Multiple	Homology	contig_1_3084	3051364 # 3052590 # -1	3051364	3052590	-1	1_3084	1	3084	00	ATG	AGGAG	5-10bp	0.508	contig_1	mobileOG_000343765_contig_1
66	mobileOG_000279023|ltrA|WP_169284752.1|integration/excision|introns|Plasmid RefSeq|Homology	contig_1_3086 # 3054487 # 3055890 # -1 # ID=1_3086;partial=00;start_type=ATG;rbs_motif=GGAG/GAGG;rbs_spacer=5-10bp;gc_cont=0.526	63.1	589.7	463	4.1e-167	468	1	463	1	464	mobileOG_000279023	ltrA	WP_169284752.1	integration/excision	introns	Plasmid RefSeq	Homology	contig_1_3086	3054487 # 3055890 # -1	3054487	3055890	-1	1_3086	1	3086	00	ATG	GGAG/GAGG	5-10bp	0.526	contig_1	mobileOG_000279023_contig_1
67	mobileOG_000279023|ltrA|WP_169284752.1|integration/excision|introns|Plasmid RefSeq|Homology	contig_1_3172 # 3115748 # 3117151 # -1 # ID=1_3172;partial=00;start_type=ATG;rbs_motif=GGAG/GAGG;rbs_spacer=5-10bp;gc_cont=0.526	63.1	589.7	463	4.1e-167	468	1	463	1	464	mobileOG_000279023	ltrA	WP_169284752.1	integration/excision	introns	Plasmid RefSeq	Homology	contig_1_3172	3115748 # 3117151 # -1	3115748	3117151	-1	1_3172	1	3172	00	ATG	GGAG/GAGG	5-10bp	0.526	contig_1	mobileOG_000279023_contig_1
68	mobileOG_000739608|NA:Keyword|WP_139625499.1|stability/transfer/defense|NA|Plasmid RefSeq|Keyword Search	contig_1_3200 # 3135130 # 3135576 # -1 # ID=1_3200;partial=00;start_type=ATG;rbs_motif=GGAG/GAGG;rbs_spacer=5-10bp;gc_cont=0.517	60.6	173.3	278	2.8999999999999996e-42	149	12	148	9	140	mobileOG_000739608	NA:Keyword	WP_139625499.1	stability/transfer/defense	NA	Plasmid RefSeq	Keyword Search	contig_1_3200	3135130 # 3135576 # -1	3135130	3135576	-1	1_3200	1	3200	00	ATG	GGAG/GAGG	5-10bp	0.517	contig_1	mobileOG_000739608_contig_1
69	mobileOG_000054829|oppF|A0A0F6Y077|transfer|competence|COMPASS|Homology	contig_1_3412 # 3316007 # 3316993 # -1 # ID=1_3412;partial=00;start_type=ATG;rbs_motif=None;rbs_spacer=None;gc_cont=0.539	60.5	411	321	1.8e-113	329	2	320	9	327	mobileOG_000054829	oppF	A0A0F6Y077	transfer	competence	COMPASS	Homology	contig_1_3412	3316007 # 3316993 # -1	3316007	3316993	-1	1_3412	1	3412	00	ATG	None	None	0.539	contig_1	mobileOG_000054829_contig_1
70	mobileOG_000347401|ltrA|WP_085311987.1|integration/excision|introns|Multiple|Homology	contig_1_3627 # 3544325 # 3544918 # -1 # ID=1_3627;partial=00;start_type=ATG;rbs_motif=None;rbs_spacer=None;gc_cont=0.493	64.6	271.6	432	1.0000000000000001e-71	198	133	319	3	191	mobileOG_000347401	ltrA	WP_085311987.1	integration/excision	introns	Multiple	Homology	contig_1_3627	3544325 # 3544918 # -1	3544325	3544918	-1	1_3627	1	3627	00	ATG	None	None	0.493	contig_1	mobileOG_000347401_contig_1
71	mobileOG_000279023|ltrA|WP_169284752.1|integration/excision|introns|Plasmid RefSeq|Homology	contig_1_3636 # 3549319 # 3550722 # -1 # ID=1_3636;partial=00;start_type=ATG;rbs_motif=GGAG/GAGG;rbs_spacer=5-10bp;gc_cont=0.526	63.1	589.7	463	4.1e-167	468	1	463	1	464	mobileOG_000279023	ltrA	WP_169284752.1	integration/excision	introns	Plasmid RefSeq	Homology	contig_1_3636	3549319 # 3550722 # -1	3549319	3550722	-1	1_3636	1	3636	00	ATG	GGAG/GAGG	5-10bp	0.526	contig_1	mobileOG_000279023_contig_1
72	mobileOG_000298305|hup|WP_003701976.1|replication/recombination/repair|integration/excision|Multiple|Homology	contig_1_3741 # 3667082 # 3667354 # -1 # ID=1_3741;partial=00;start_type=TTG;rbs_motif=AGGAG;rbs_spacer=5-10bp;gc_cont=0.476	70.8	125.9	91	3.2000000000000003e-28	91	3	91	2	90	mobileOG_000298305	hup	WP_003701976.1	replication/recombination/repair	integration/excision	Multiple	Homology	contig_1_3741	3667082 # 3667354 # -1	3667082	3667354	-1	1_3741	1	3741	00	TTG	AGGAG	5-10bp	0.476	contig_1	mobileOG_000298305_contig_1
73	mobileOG_000135374|qmcA|A0A3D1RH55|phage|lysis/lysogeny,regulation|GPD|Homology	contig_1_3828 # 3763142 # 3764059 # -1 # ID=1_3828;partial=00;start_type=GTG;rbs_motif=AGGAG;rbs_spacer=5-10bp;gc_cont=0.542	61.3	218.8	301	1.2e-55	306	18	299	22	302	mobileOG_000135374	qmcA	A0A3D1RH55	phage	lysis/lysogeny,regulation	GPD	Homology	contig_1_3828	3763142 # 3764059 # -1	3763142	3764059	-1	1_3828	1	3828	00	GTG	AGGAG	5-10bp	0.542	contig_1	mobileOG_000135374_contig_1
74	mobileOG_000343765|BQ2027_MB1076;|WP_012810845.1|integration/excision|NA|Multiple|Homology	contig_1_3992 # 3927350 # 3928576 # 1 # ID=1_3992;partial=00;start_type=ATG;rbs_motif=AGGAG;rbs_spacer=5-10bp;gc_cont=0.506	68	558.9	405	6.7e-158	409	1	405	1	408	mobileOG_000343765	BQ2027_MB1076;	WP_012810845.1	integration/excision	NA	Multiple	Homology	contig_1_3992	3927350 # 3928576 # 1	3927350	3928576	1	1_3992	1	3992	00	ATG	AGGAG	5-10bp	0.506	contig_1	mobileOG_000343765_contig_1
75	mobileOG_000761862|NA:Keyword|A6M947|phage|NA|Multiple|Keyword Search	contig_1_3995 # 3929797 # 3929997 # -1 # ID=1_3995;partial=00;start_type=GTG;rbs_motif=AGGA;rbs_spacer=5-10bp;gc_cont=0.502	66.7	99.8	204	1.8e-20	67	139	204	1	66	mobileOG_000761862	NA:Keyword	A6M947	phage	NA	Multiple	Keyword Search	contig_1_3995	3929797 # 3929997 # -1	3929797	3929997	-1	1_3995	1	3995	00	GTG	AGGA	5-10bp	0.502	contig_1	mobileOG_000761862_contig_1
76	mobileOG_000330695|nusG|A0A2V2YV57|phage|regulation,infection|Plasmid RefSeq|Homology	contig_1_4327 # 4263236 # 4263781 # -1 # ID=1_4327;partial=00;start_type=ATG;rbs_motif=None;rbs_spacer=None;gc_cont=0.505	65.5	248.1	177	1.1e-64	182	1	177	4	180	mobileOG_000330695	nusG	A0A2V2YV57	phage	regulation,infection	Plasmid RefSeq	Homology	contig_1_4327	4263236 # 4263781 # -1	4263236	4263781	-1	1_4327	1	4327	00	ATG	None	None	0.505	contig_1	mobileOG_000330695_contig_1
77	mobileOG_000329501|sigH|A0A2V2YL34|integration/excision|regulation|Plasmid RefSeq|Homology	contig_1_4329 # 4264387 # 4265043 # -1 # ID=1_4329;partial=00;start_type=TTG;rbs_motif=None;rbs_spacer=None;gc_cont=0.482	88.6	355.1	216	7.9e-97	219	13	214	15	216	mobileOG_000329501	sigH	A0A2V2YL34	integration/excision	regulation	Plasmid RefSeq	Homology	contig_1_4329	4264387 # 4265043 # -1	4264387	4265043	-1	1_4329	1	4329	00	TTG	None	None	0.482	contig_1	mobileOG_000329501_contig_1
78	mobileOG_000313806|clpB|A0A2V2YL59|phage|chaperone|Plasmid RefSeq|Homology	contig_1_4341 # 4276770 # 4279202 # -1 # ID=1_4341;partial=00;start_type=ATG;rbs_motif=GGAG/GAGG;rbs_spacer=5-10bp;gc_cont=0.574	75.3	1194.5	822	0	811	2	812	1	809	mobileOG_000313806	clpB	A0A2V2YL59	phage	chaperone	Plasmid RefSeq	Homology	contig_1_4341	4276770 # 4279202 # -1	4276770	4279202	-1	1_4341	1	4341	00	ATG	GGAG/GAGG	5-10bp	0.574	contig_1	mobileOG_000313806_contig_1
79	mobileOG_000294835|ftsH|WP_061803152.1|phage|infection,regulation|Plasmid RefSeq|Homology	contig_1_4361 # 4303213 # 4305033 # -1 # ID=1_4361;partial=00;start_type=ATG;rbs_motif=AGGAG;rbs_spacer=5-10bp;gc_cont=0.560	61.7	745.3	646	7.500000000000001e-214	607	1	606	1	606	mobileOG_000294835	ftsH	WP_061803152.1	phage	infection,regulation	Plasmid RefSeq	Homology	contig_1_4361	4303213 # 4305033 # -1	4303213	4305033	-1	1_4361	1	4361	00	ATG	AGGAG	5-10bp	0.56	contig_1	mobileOG_000294835_contig_1
80	mobileOG_000298305|hup|WP_003701976.1|replication/recombination/repair|integration/excision|Multiple|Homology	contig_1_4375 # 4315504 # 4315767 # -1 # ID=1_4375;partial=00;start_type=ATG;rbs_motif=None;rbs_spacer=None;gc_cont=0.515	68.2	117.1	91	1.5e-25	88	7	91	3	87	mobileOG_000298305	hup	WP_003701976.1	replication/recombination/repair	integration/excision	Multiple	Homology	contig_1_4375	4315504 # 4315767 # -1	4315504	4315767	-1	1_4375	1	4375	00	ATG	None	None	0.515	contig_1	mobileOG_000298305_contig_1
81	mobileOG_000356342|abrB|E0I964|transfer|regulation,competence|Plasmid RefSeq|Homology	contig_1_4401 # 4341930 # 4342169 # 1 # ID=1_4401;partial=00;start_type=ATG;rbs_motif=GGA/GAG/AGG;rbs_spacer=5-10bp;gc_cont=0.471	80.5	136.3	84	2.1e-31	80	2	78	1	77	mobileOG_000356342	abrB	E0I964	transfer	regulation,competence	Plasmid RefSeq	Homology	contig_1_4401	4341930 # 4342169 # 1	4341930	4342169	1	1_4401	1	4401	00	ATG	GGA/GAG/AGG	5-10bp	0.471	contig_1	mobileOG_000356342_contig_1
82	mobileOG_000024977|recR|WP_003722062.1|replication/recombination/repair|NA|Plasmid RefSeq|Manual	contig_1_4413 # 4351278 # 4351877 # -1 # ID=1_4413;partial=00;start_type=ATG;rbs_motif=GGA/GAG/AGG;rbs_spacer=5-10bp;gc_cont=0.557	66.8	283.9	198	2e-75	200	3	198	4	199	mobileOG_000024977	recR	WP_003722062.1	replication/recombination/repair	NA	Plasmid RefSeq	Manual	contig_1_4413	4351278 # 4351877 # -1	4351278	4351877	-1	1_4413	1	4413	00	ATG	GGA/GAG/AGG	5-10bp	0.557	contig_1	mobileOG_000024977_contig_1
83	mobileOG_000026112|gyrA|A0A2V2Z0P3|replication/recombination/repair|transfer|Plasmid RefSeq|Manual	contig_1_4604 # 4560935 # 4563403 # -1 # ID=1_4604;partial=00;start_type=TTG;rbs_motif=AGGAG;rbs_spacer=5-10bp;gc_cont=0.580	67	949.1	821	4.6e-275	823	1	809	1	814	mobileOG_000026112	gyrA	A0A2V2Z0P3	replication/recombination/repair	transfer	Plasmid RefSeq	Manual	contig_1_4604	4560935 # 4563403 # -1	4560935	4563403	-1	1_4604	1	4604	00	TTG	AGGAG	5-10bp	0.58	contig_1	mobileOG_000026112_contig_1
84	mobileOG_000026105|gyrB|A0A2V2Z9P8|replication/recombination/repair|transfer|Plasmid RefSeq|Manual	contig_1_4605 # 4563429 # 4565345 # -1 # ID=1_4605;partial=00;start_type=TTG;rbs_motif=GGAG/GAGG;rbs_spacer=5-10bp;gc_cont=0.567	70.8	908.7	636	5.4e-263	639	5	636	7	638	mobileOG_000026105	gyrB	A0A2V2Z9P8	replication/recombination/repair	transfer	Plasmid RefSeq	Manual	contig_1_4605	4563429 # 4565345 # -1	4563429	4565345	-1	1_4605	1	4605	00	TTG	GGAG/GAGG	5-10bp	0.567	contig_1	mobileOG_000026105_contig_1
85	mobileOG_000313795|soj_2|A0A2V2Z1V6|replication/recombination/repair|transfer|Plasmid RefSeq|Homology	contig_1_4618 # 4577821 # 4578609 # 1 # ID=1_4618;partial=00;start_type=ATG;rbs_motif=GGA/GAG/AGG;rbs_spacer=5-10bp;gc_cont=0.506	75	386.3	257	3.8e-106	263	2	253	11	262	mobileOG_000313795	soj_2	A0A2V2Z1V6	replication/recombination/repair	transfer	Plasmid RefSeq	Homology	contig_1_4618	4577821 # 4578609 # 1	4577821	4578609	1	1_4618	1	4618	00	ATG	GGA/GAG/AGG	5-10bp	0.506	contig_1	mobileOG_000313795_contig_1
86	mobileOG_000361842|ssb|WP_015759741.1|replication/recombination/repair|NA|Multiple|Homology	contig_1_4629 # 4587216 # 4587695 # 1 # ID=1_4629;partial=00;start_type=ATG;rbs_motif=GGAG/GAGG;rbs_spacer=5-10bp;gc_cont=0.544	69.2	196.8	156	2.6e-49	160	1	156	1	159	mobileOG_000361842	ssb	WP_015759741.1	replication/recombination/repair	NA	Multiple	Homology	contig_1_4629	4587216 # 4587695 # 1	4587216	4587695	1	1_4629	1	4629	00	ATG	GGAG/GAGG	5-10bp	0.544	contig_1	mobileOG_000361842_contig_1
87	mobileOG_000336147|dnaB|A0A2V2Z9L0|replication/recombination/repair|NA|Plasmid RefSeq|Homology	contig_1_4635 # 4589713 # 4591095 # 1 # ID=1_4635;partial=00;start_type=ATG;rbs_motif=GGA/GAG/AGG;rbs_spacer=5-10bp;gc_cont=0.547	63	550.4	452	2.7000000000000002e-155	461	10	451	18	460	mobileOG_000336147	dnaB	A0A2V2Z9L0	replication/recombination/repair	NA	Plasmid RefSeq	Homology	contig_1_4635	4589713 # 4591095 # 1	4589713	4591095	1	1_4635	1	4635	00	ATG	GGA/GAG/AGG	5-10bp	0.547	contig_1	mobileOG_000336147_contig_1
88	mobileOG_000299531|clpP|A0A2V2YGL7|phage|replication/recombination/repair|Plasmid RefSeq|Homology	contig_1_4661 # 4618287 # 4618868 # -1 # ID=1_4661;partial=00;start_type=ATG;rbs_motif=GGAG/GAGG;rbs_spacer=5-10bp;gc_cont=0.564	75.3	304.3	193	1.4e-81	194	1	190	1	190	mobileOG_000299531	clpP	A0A2V2YGL7	phage	replication/recombination/repair	Plasmid RefSeq	Homology	contig_1_4661	4618287 # 4618868 # -1	4618287	4618868	-1	1_4661	1	4661	00	ATG	GGAG/GAGG	5-10bp	0.564	contig_1	mobileOG_000299531_contig_1
89	mobileOG_000343765|BQ2027_MB1076;|WP_012810845.1|integration/excision|NA|Multiple|Homology	contig_1_4774 # 4729510 # 4730736 # 1 # ID=1_4774;partial=00;start_type=ATG;rbs_motif=AGGAG;rbs_spacer=5-10bp;gc_cont=0.506	68	558.9	405	6.7e-158	409	1	405	1	408	mobileOG_000343765	BQ2027_MB1076;	WP_012810845.1	integration/excision	NA	Multiple	Homology	contig_1_4774	4729510 # 4730736 # 1	4729510	4730736	1	1_4774	1	4774	00	ATG	AGGAG	5-10bp	0.506	contig_1	mobileOG_000343765_contig_1
90	mobileOG_000402672|NA:Keyword|G8U1P5|integration/excision|NA|COMPASS|Keyword Search	contig_1_4775 # 4730850 # 4731140 # 1 # ID=1_4775;partial=00;start_type=ATG;rbs_motif=GGAG/GAGG;rbs_spacer=5-10bp;gc_cont=0.485	61.1	118.2	95	7.2e-26	97	1	95	2	96	mobileOG_000402672	NA:Keyword	G8U1P5	integration/excision	NA	COMPASS	Keyword Search	contig_1_4775	4730850 # 4731140 # 1	4730850	4731140	1	1_4775	1	4775	00	ATG	GGAG/GAGG	5-10bp	0.485	contig_1	mobileOG_000402672_contig_1
91	mobileOG_000340518|NA|WP_142387408.1|integration/excision|NA|Plasmid RefSeq|Homology	contig_1_4776 # 4731197 # 4732018 # 1 # ID=1_4776;partial=00;start_type=GTG;rbs_motif=GGAG/GAGG;rbs_spacer=5-10bp;gc_cont=0.494	60	335.1	381	1.1e-90	274	113	377	1	265	mobileOG_000340518	NA	WP_142387408.1	integration/excision	NA	Plasmid RefSeq	Homology	contig_1_4776	4731197 # 4732018 # 1	4731197	4732018	1	1_4776	1	4776	00	GTG	GGAG/GAGG	5-10bp	0.494	contig_1	mobileOG_000340518_contig_1
92	mobileOG_000080028|groS|A0A1M6TX77|phage|structural|GPD|Homology	contig_1_4948 # 4917991 # 4918275 # 1 # ID=1_4948;partial=00;start_type=ATG;rbs_motif=GGAG/GAGG;rbs_spacer=5-10bp;gc_cont=0.474	71	133.7	93	1.6e-30	95	1	93	1	92	mobileOG_000080028	groS	A0A1M6TX77	phage	structural	GPD	Homology	contig_1_4948	4917991 # 4918275 # 1	4917991	4918275	1	1_4948	1	4948	00	ATG	GGAG/GAGG	5-10bp	0.474	contig_1	mobileOG_000080028_contig_1
93	mobileOG_000026163|groL|A0A2V2YNL8|transfer|conjugation,regulation|Plasmid RefSeq|Manual	contig_1_4949 # 4918308 # 4919930 # 1 # ID=1_4949;partial=00;start_type=ATG;rbs_motif=GGAG/GAGG;rbs_spacer=5-10bp;gc_cont=0.559	80.8	815.1	542	6.9e-235	541	1	522	1	522	mobileOG_000026163	groL	A0A2V2YNL8	transfer	conjugation,regulation	Plasmid RefSeq	Manual	contig_1_4949	4918308 # 4919930 # 1	4918308	4919930	1	1_4949	1	4949	00	ATG	GGAG/GAGG	5-10bp	0.559	contig_1	mobileOG_000026163_contig_1

## Sheet: CRISPR-Cas Finder chromosome
Strain	Sequence	Sequence_basename	Duplicated_Spacers	CRISPR_Id	CRISPR_Start	CRISPR_End	CRISPR_Length	Potential_Orientation (AT%)	CRISPRDirection	Consensus_Repeat	Repeat_ID (CRISPRdb)	Nb_CRISPRs_with_same_Repeat (CRISPRdb)	Repeat_Length	Spacers_Nb	Mean_size_Spacers	Standard_Deviation_Spacers	Nb_Repeats_matching_Consensus	Ratio_Repeats_match/TotalRepeat	Conservation_Repeats (% identity)	EBcons_Repeats	Conservation_Spacers (% identity)	EBcons_Spacers	Repeat_Length_plus_mean_size_Spacers	Ratio_Repeat/mean_Spacers_Length	CRISPR_found_in_DB (if sequence IDs are similar)	Evidence_Level
KKP3002	contig_1	contig_1	0	contig_1_1	3198111	3198244	133	Reverse	Unknown	CCTTTTATTAGGGTGGTACCGCGAGAAGCCTCGTCCCTA	Unknown	0	39	1	56	0	1	0.5	97.4359	97.4359	100	100	95	0.696429	0	1
