# Supplementary material for: Exploration of Alicyclobacillus spp. Genome in Search of Antibiotic Resistance
Source: Int J Mol Sci. 2024 Jul 26;25(15):8144. doi: 10.3390/ijms25158144 (PMC11312215; doi:10.3390/ijms25158144)
Supplement: Supplementary file 1 [file ijms-25-08144-s001.zip › Table S7.xlsx]

## Sheet: Φύλλο1
BLASTP 2.12.0+
Reference: Stephen F. Altschul, Thomas L. Madden, Alejandro A.
Schaffer, Jinghui Zhang, Zheng Zhang, Webb Miller, and David J.
Lipman (1997), "Gapped BLAST and PSI-BLAST: a new generation of
protein database search programs", Nucleic Acids Res. 25:3389-3402.
Reference for composition-based statistics: Alejandro A. Schaffer,
L. Aravind, Thomas L. Madden, Sergei Shavirin, John L. Spouge, Yuri
I. Wolf, Eugene V. Koonin, and Stephen F. Altschul (2001),
Improving the accuracy of PSI-BLAST protein database searches with composition-based statistics and other refinements, Nucleic Acids
Res. 29:2994-3005.
Database: allKKPs.faa
14,842 sequences; 4,187,909 total letters
Query= sp|O06478|ALDH5_BACSU Benzaldehyde dehydrogenase YfmT OS=Bacillus
subtilis (strain 168) OX=224308 GN=yfmT PE=1 SV=1
Length=485
Score E
Sequences producing significant alignments: (Bits) Value
KFAPOJEI_00647 Putative aldehyde dehydrogenase AldY 461 5e-160
PKEAFELD_02109 aldehyde dehydrogenase family protein 461 5e-160
PLKKBLCC_02109 aldehyde dehydrogenase family protein 461 5e-160
KFAPOJEI_02728 Glutarate-semialdehyde dehydrogenase 260 5e-82
PKEAFELD_00509 NAD-dependent succinate-semialdehyde dehydrogenase 260 5e-82
PLKKBLCC_00510 NAD-dependent succinate-semialdehyde dehydrogenase 260 5e-82
KFAPOJEI_00555 Sulfoacetaldehyde dehydrogenase 259 1e-81
PKEAFELD_02017 aldehyde dehydrogenase family protein 259 1e-81
PLKKBLCC_02017 aldehyde dehydrogenase family protein 259 1e-81
KFAPOJEI_01433 NADP-dependent glyceraldehyde-3-phosphate dehydrog... 259 1e-81
PKEAFELD_02868 aldehyde dehydrogenase family protein 259 1e-81
PLKKBLCC_02868 aldehyde dehydrogenase family protein 259 1e-81
KFAPOJEI_01455 2-hydroxymuconic semialdehyde dehydrogenase 259 2e-81
PKEAFELD_02890 aldehyde dehydrogenase 259 2e-81
PLKKBLCC_02890 aldehyde dehydrogenase 259 2e-81
KFAPOJEI_01618 Succinate-semialdehyde dehydrogenase [NADP(+)] GabD 249 1e-77
PKEAFELD_00702 aldehyde dehydrogenase family protein 249 1e-77
PLKKBLCC_00703 aldehyde dehydrogenase family protein 249 1e-77
KFAPOJEI_00151 Alpha-ketoglutaric semialdehyde dehydrogenase 247 1e-76
PKEAFELD_03500 NAD-dependent succinate-semialdehyde dehydrogenase 247 1e-76
PLKKBLCC_03495 NAD-dependent succinate-semialdehyde dehydrogenase 247 1e-76
KFAPOJEI_02794 Alpha-ketoglutaric semialdehyde dehydrogenase 241 1e-74
PKEAFELD_00443 aldehyde dehydrogenase family protein 241 1e-74
PLKKBLCC_00444 aldehyde dehydrogenase family protein 241 1e-74
KFAPOJEI_00960 Aldehyde dehydrogenase, thermostable 238 3e-73
PKEAFELD_03818 aldehyde dehydrogenase family protein 238 3e-73
PLKKBLCC_03813 aldehyde dehydrogenase family protein 238 3e-73
KFAPOJEI_02828 Phenylacetaldehyde dehydrogenase 234 1e-71
PKEAFELD_01672 NAD-dependent succinate-semialdehyde dehydrogenase 234 1e-71
PLKKBLCC_01672 NAD-dependent succinate-semialdehyde dehydrogenase 234 1e-71
KFAPOJEI_02089 NADP/NAD-dependent aldehyde dehydrogenase PuuC 229 7e-70
PKEAFELD_04658 aldehyde dehydrogenase family protein 229 7e-70
PLKKBLCC_04654 aldehyde dehydrogenase family protein 229 7e-70
KFAPOJEI_04405 Betaine aldehyde dehydrogenase 228 1e-69
PKEAFELD_01218 aldehyde dehydrogenase family protein 228 1e-69
PLKKBLCC_01219 aldehyde dehydrogenase family protein 228 1e-69
KFAPOJEI_01131 Phenylacetaldehyde dehydrogenase 226 9e-69
PKEAFELD_03989 aldehyde dehydrogenase family protein 226 9e-69
PLKKBLCC_03984 aldehyde dehydrogenase family protein 226 9e-69
KFAPOJEI_00083 Aldehyde dehydrogenase, thermostable 220 2e-66
PKEAFELD_03568 aldehyde dehydrogenase family protein 220 2e-66
PLKKBLCC_03563 aldehyde dehydrogenase family protein 220 2e-66
KFAPOJEI_01346 1-pyrroline-5-carboxylate dehydrogenase 214 6e-64
PKEAFELD_02781 L-glutamate gamma-semialdehyde dehydrogenase 214 6e-64
PLKKBLCC_02781 L-glutamate gamma-semialdehyde dehydrogenase 214 6e-64
KFAPOJEI_01145 Succinate-semialdehyde dehydrogenase [NADP(+)] GabD 197 9e-58
PKEAFELD_04003 NAD-dependent succinate-semialdehyde dehydrogenase 197 9e-58
PLKKBLCC_03998 NAD-dependent succinate-semialdehyde dehydrogenase 197 9e-58
KFAPOJEI_01636 1-pyrroline-5-carboxylate dehydrogenase 2 184 6e-53
PKEAFELD_00720 L-glutamate gamma-semialdehyde dehydrogenase 184 6e-53
PLKKBLCC_00721 L-glutamate gamma-semialdehyde dehydrogenase 184 6e-53
KFAPOJEI_03413 Benzaldehyde dehydrogenase YfmT 74.7 2e-17
PKEAFELD_04229 aldehyde dehydrogenase family protein 74.7 2e-17
PLKKBLCC_04224 aldehyde dehydrogenase family protein 74.7 2e-17
KFAPOJEI_00121 Gamma-glutamyl phosphate reductase 37.4 0.006
PKEAFELD_03530 glutamate-5-semialdehyde dehydrogenase 37.4 0.006
PLKKBLCC_03525 glutamate-5-semialdehyde dehydrogenase 37.4 0.006
KFAPOJEI_03235 Cobalt/magnesium transport protein CorA 28.9 2.7
PKEAFELD_02580 magnesium/cobalt transporter CorA 28.9 2.7
PLKKBLCC_02580 magnesium/cobalt transporter CorA 28.9 2.7
>KFAPOJEI_00647 Putative aldehyde dehydrogenase AldY
Length=486
Score = 461 bits (1186), Expect = 5e-160, Method: Compositional matrix adjust.
Identities = 214/485 (44%), Positives = 321/485 (66%), Gaps = 1/485 (0%)
Query 1 MFQYEELNKQFIGGKWQEGSSPNVLENKNPYTQKTFTTFRKATADDVDEAYRAAALAKKK 60
M +YE+LNK FI G W G+SP E +NP+ + T+ ATA ++ ++ AA A+
Sbjct 1 MLRYEDLNKSFINGDWVVGASPQTFEIRNPFDNEVITSVPLATAQQLEASFHAANTAQLT 60
Query 61 WDAVNPFEKRTILEKAVTYIEENEEAIIYLIMEELGGTRLKAAFEIGLVKNIIKEAATFP 120
W +P E++ +L +A Y+ EN+ AI+ LI E GGT LKA E+ L +++E+
Sbjct 61 WSKTSPEERKEVLSRASAYLRENQAAIVDLIGRETGGTVLKANLELHLALEVLEESIHMV 120
Query 121 IRMEG-KILPSTIDGKENRLYRVPAGVVGVISPFNFPFFLSMKSVAPALGAGNGVVLKPH 179
+ + +PS ++GK N ++RVP GV+ ISPFNFP LSM+++APAL GN VV KP
Sbjct 121 DELHAIREVPSHMEGKTNYIHRVPIGVISSISPFNFPVNLSMRTIAPALALGNAVVHKPD 180
Query 180 EETPICGGTLIAKIFENAGIPAGLLNVVVTDIAEIGDSFVEHPVPRIISFTGSTKVGSYI 239
+ + GG++IAK F+ AG+P G+LNV++TDI+EIGD + H +SFTGST VG +I
Sbjct 181 IQVGLSGGSMIAKAFQEAGLPKGVLNVLLTDISEIGDGMINHSYVNFVSFTGSTPVGRHI 240
Query 240 GQLAMKHFKKPLLELGGNSAFIVLEDADIEYAVNAAVFSRFTHQGQICMSANRVLVHSSI 299
G++A KH K+ LELGGNS F+VL DAD++ AV+AA+F +F HQGQICM+ NR +VH +
Sbjct 241 GEIAGKHLKRVALELGGNSPFVVLSDADVDRAVDAAIFGKFFHQGQICMAINRFIVHQDV 300
Query 300 YDKFLELYQAKVESLKVGDPMDPDTIIGPLINSRQTDGLMKTVEQAIEEGAVPVKLGGFN 359
+D+F++ + ++ + L G+P DP T+IGP+IN +Q + + +E+A GA V G
Sbjct 301 FDEFVQKFASRAKELPCGNPRDPQTVIGPIINEQQMNRALDVIEEAKRSGARVVLEGCRT 360
Query 360 GTIVEPTILKDVKPFMSIAKEELFGPVVSFMKFDSEDEAVDIANETPFGLSGAVHTSNLE 419
G ++ P I DV ++A+ ELF P+ + ++ ++++EAV +AN+T +GLS ++ T +L
Sbjct 361 GNVLTPFIFADVDNASALAQTELFAPIAAVIRANTDEEAVQLANQTDYGLSASIFTRDLS 420
Query 420 RGVAFAKRIETGMIHVNDTTINDEPNVAFGGEKQSGLGRLNGEWSLEEFTTLKWISVQHE 479
+G + A +I++GM H+ND T+ND P V GG K SG+GR W ++EFTT KW+SVQ
Sbjct 421 KGQSLALQIDSGMTHINDQTVNDAPTVPVGGTKASGIGRFGNPWIVDEFTTTKWVSVQQT 480
Query 480 KRSFP 484
R FP
Sbjct 481 YRDFP 485
>PKEAFELD_02109 aldehyde dehydrogenase family protein
Length=486
Score = 461 bits (1186), Expect = 5e-160, Method: Compositional matrix adjust.
Identities = 214/485 (44%), Positives = 321/485 (66%), Gaps = 1/485 (0%)
Query 1 MFQYEELNKQFIGGKWQEGSSPNVLENKNPYTQKTFTTFRKATADDVDEAYRAAALAKKK 60
M +YE+LNK FI G W G+SP E +NP+ + T+ ATA ++ ++ AA A+
Sbjct 1 MLRYEDLNKSFINGDWVVGASPQTFEIRNPFDNEVITSVPLATAQQLEASFHAANTAQLT 60
Query 61 WDAVNPFEKRTILEKAVTYIEENEEAIIYLIMEELGGTRLKAAFEIGLVKNIIKEAATFP 120
W +P E++ +L +A Y+ EN+ AI+ LI E GGT LKA E+ L +++E+
Sbjct 61 WSKTSPEERKEVLSRASAYLRENQAAIVDLIGRETGGTVLKANLELHLALEVLEESIHMV 120
Query 121 IRMEG-KILPSTIDGKENRLYRVPAGVVGVISPFNFPFFLSMKSVAPALGAGNGVVLKPH 179
+ + +PS ++GK N ++RVP GV+ ISPFNFP LSM+++APAL GN VV KP
Sbjct 121 DELHAIREVPSHMEGKTNYIHRVPIGVISSISPFNFPVNLSMRTIAPALALGNAVVHKPD 180
Query 180 EETPICGGTLIAKIFENAGIPAGLLNVVVTDIAEIGDSFVEHPVPRIISFTGSTKVGSYI 239
+ + GG++IAK F+ AG+P G+LNV++TDI+EIGD + H +SFTGST VG +I
Sbjct 181 IQVGLSGGSMIAKAFQEAGLPKGVLNVLLTDISEIGDGMINHSYVNFVSFTGSTPVGRHI 240
Query 240 GQLAMKHFKKPLLELGGNSAFIVLEDADIEYAVNAAVFSRFTHQGQICMSANRVLVHSSI 299
G++A KH K+ LELGGNS F+VL DAD++ AV+AA+F +F HQGQICM+ NR +VH +
Sbjct 241 GEIAGKHLKRVALELGGNSPFVVLSDADVDRAVDAAIFGKFFHQGQICMAINRFIVHQDV 300
Query 300 YDKFLELYQAKVESLKVGDPMDPDTIIGPLINSRQTDGLMKTVEQAIEEGAVPVKLGGFN 359
+D+F++ + ++ + L G+P DP T+IGP+IN +Q + + +E+A GA V G
Sbjct 301 FDEFVQKFASRAKELPCGNPRDPQTVIGPIINEQQMNRALDVIEEAKRSGARVVLEGCRT 360
Query 360 GTIVEPTILKDVKPFMSIAKEELFGPVVSFMKFDSEDEAVDIANETPFGLSGAVHTSNLE 419
G ++ P I DV ++A+ ELF P+ + ++ ++++EAV +AN+T +GLS ++ T +L
Sbjct 361 GNVLTPFIFADVDNASALAQTELFAPIAAVIRANTDEEAVQLANQTDYGLSASIFTRDLS 420
Query 420 RGVAFAKRIETGMIHVNDTTINDEPNVAFGGEKQSGLGRLNGEWSLEEFTTLKWISVQHE 479
+G + A +I++GM H+ND T+ND P V GG K SG+GR W ++EFTT KW+SVQ
Sbjct 421 KGQSLALQIDSGMTHINDQTVNDAPTVPVGGTKASGIGRFGNPWIVDEFTTTKWVSVQQT 480
Query 480 KRSFP 484
R FP
Sbjct 481 YRDFP 485
>PLKKBLCC_02109 aldehyde dehydrogenase family protein
Length=486
Score = 461 bits (1186), Expect = 5e-160, Method: Compositional matrix adjust.
Identities = 214/485 (44%), Positives = 321/485 (66%), Gaps = 1/485 (0%)
Query 1 MFQYEELNKQFIGGKWQEGSSPNVLENKNPYTQKTFTTFRKATADDVDEAYRAAALAKKK 60
M +YE+LNK FI G W G+SP E +NP+ + T+ ATA ++ ++ AA A+
Sbjct 1 MLRYEDLNKSFINGDWVVGASPQTFEIRNPFDNEVITSVPLATAQQLEASFHAANTAQLT 60
Query 61 WDAVNPFEKRTILEKAVTYIEENEEAIIYLIMEELGGTRLKAAFEIGLVKNIIKEAATFP 120
W +P E++ +L +A Y+ EN+ AI+ LI E GGT LKA E+ L +++E+
Sbjct 61 WSKTSPEERKEVLSRASAYLRENQAAIVDLIGRETGGTVLKANLELHLALEVLEESIHMV 120
Query 121 IRMEG-KILPSTIDGKENRLYRVPAGVVGVISPFNFPFFLSMKSVAPALGAGNGVVLKPH 179
+ + +PS ++GK N ++RVP GV+ ISPFNFP LSM+++APAL GN VV KP
Sbjct 121 DELHAIREVPSHMEGKTNYIHRVPIGVISSISPFNFPVNLSMRTIAPALALGNAVVHKPD 180
Query 180 EETPICGGTLIAKIFENAGIPAGLLNVVVTDIAEIGDSFVEHPVPRIISFTGSTKVGSYI 239
+ + GG++IAK F+ AG+P G+LNV++TDI+EIGD + H +SFTGST VG +I
Sbjct 181 IQVGLSGGSMIAKAFQEAGLPKGVLNVLLTDISEIGDGMINHSYVNFVSFTGSTPVGRHI 240
Query 240 GQLAMKHFKKPLLELGGNSAFIVLEDADIEYAVNAAVFSRFTHQGQICMSANRVLVHSSI 299
G++A KH K+ LELGGNS F+VL DAD++ AV+AA+F +F HQGQICM+ NR +VH +
Sbjct 241 GEIAGKHLKRVALELGGNSPFVVLSDADVDRAVDAAIFGKFFHQGQICMAINRFIVHQDV 300
Query 300 YDKFLELYQAKVESLKVGDPMDPDTIIGPLINSRQTDGLMKTVEQAIEEGAVPVKLGGFN 359
+D+F++ + ++ + L G+P DP T+IGP+IN +Q + + +E+A GA V G
Sbjct 301 FDEFVQKFASRAKELPCGNPRDPQTVIGPIINEQQMNRALDVIEEAKRSGARVVLEGCRT 360
Query 360 GTIVEPTILKDVKPFMSIAKEELFGPVVSFMKFDSEDEAVDIANETPFGLSGAVHTSNLE 419
G ++ P I DV ++A+ ELF P+ + ++ ++++EAV +AN+T +GLS ++ T +L
Sbjct 361 GNVLTPFIFADVDNASALAQTELFAPIAAVIRANTDEEAVQLANQTDYGLSASIFTRDLS 420
Query 420 RGVAFAKRIETGMIHVNDTTINDEPNVAFGGEKQSGLGRLNGEWSLEEFTTLKWISVQHE 479
+G + A +I++GM H+ND T+ND P V GG K SG+GR W ++EFTT KW+SVQ
Sbjct 421 KGQSLALQIDSGMTHINDQTVNDAPTVPVGGTKASGIGRFGNPWIVDEFTTTKWVSVQQT 480
Query 480 KRSFP 484
R FP
Sbjct 481 YRDFP 485
>KFAPOJEI_02728 Glutarate-semialdehyde dehydrogenase
Length=481
Score = 260 bits (665), Expect = 5e-82, Method: Compositional matrix adjust.
Identities = 164/475 (35%), Positives = 253/475 (53%), Gaps = 6/475 (1%)
Query 6 ELNKQFIGGKWQEGSSPNVLENKNPYTQKTFTTFRKATADDVDEAYRAAALAKKKWDAVN 65
E + FIGG+W G++ V E NP T++ + AT+DDV A AAA + KW
Sbjct 4 ETYRNFIGGQWTNGTAKAVFEVMNPATEEVIASVPNATSDDVRAAIDAAAAVQAKWADSL 63
Query 66 PFEKRTILEKAVTYIEENEEAIIYLIMEELGGTRLKAAFEIGLVKNIIKEAATFPIRMEG 125
E+ TIL A + E E + + + E G +A E+ + A R+ G
Sbjct 64 AAERATILRDAARLMRERAEHLAHTMTLEEGKPLAEARGEVNYAASFFDWFAEEAPRVYG 123
Query 126 KILPSTIDGKENRLYRVPAGVVGVISPFNFPFFLSMKSVAPALGAGNGVVLKPHEETPIC 185
+PS+ K + + P G+ I+P+NFP + + + PAL AG +++KP E TP+
Sbjct 124 DTIPSSSRDKRIVVLKQPVGITAAITPWNFPAAMITRKLGPALAAGCTMIVKPSELTPLS 183
Query 186 GGTLIAKIFENAGIPAGLLNVVV-TDIAEIGDSFVEHPVPRIISFTGSTKVGSYIGQLAM 244
IA+I E G+P G+L+VV T+ ++ ++ R +SFTGST+VG + + A
Sbjct 184 -ALEIARILEEVGLPQGVLSVVCGTEAKDLVKVIMDDFRVRKVSFTGSTEVGKILMRQAA 242
Query 245 KHFKKPLLELGGNSAFIVLEDADIEYAVNAAVFSRFTHQGQICMSANRVLVHSSIYDKFL 304
K+ LELGG++ FIV +DAD+E A+ AV + G+ C+SANR V S+YD F
Sbjct 243 DTMKRVSLELGGHAPFIVFDDADLESAIQQAVLCKMRGMGETCVSANRFYVQRSVYDTFA 302
Query 305 ELYQAKVESLKVGDPMDPDTIIGPLINSRQTDGLMKTVEQAIEEGA---VPVKLGGFNGT 361
++ L VG+ + +GPLI + + V A+ +GA V + G G
Sbjct 303 RQLAERMGQLSVGNGLQAGHAVGPLIERAGLAKVERHVADAVAKGAKVLVGGRRVGETGY 362
Query 362 IVEPTILKDVKPFMSIAKEELFGPVVSFMKFDSEDEAVDIANETPFGLSGAVHTSNLERG 421
EPT+L DV M IA+EE FGPV + + FD+E+E + AN TP+GL+ T ++ R
Sbjct 363 FFEPTVLTDVDHSMLIAQEETFGPVAAVIPFDTEEEVIQQANSTPYGLASYFFTRDVSRV 422
Query 422 VAFAKRIETGMIHVNDTTINDEPNVAFGGEKQSGLGRLNGEWSLEEFTTLKWISV 476
A+++E G+I ND + FGG K SGLGR + ++E+ +K++S+
Sbjct 423 FRLAEKLEYGIIGAND-GMPSTAQAPFGGIKSSGLGREGSMYGIQEYLDIKYLSL 476
>PKEAFELD_00509 NAD-dependent succinate-semialdehyde dehydrogenase
Length=481
Score = 260 bits (665), Expect = 5e-82, Method: Compositional matrix adjust.
Identities = 164/475 (35%), Positives = 253/475 (53%), Gaps = 6/475 (1%)
Query 6 ELNKQFIGGKWQEGSSPNVLENKNPYTQKTFTTFRKATADDVDEAYRAAALAKKKWDAVN 65
E + FIGG+W G++ V E NP T++ + AT+DDV A AAA + KW
Sbjct 4 ETYRNFIGGQWTNGTAKAVFEVMNPATEEVIASVPNATSDDVRAAIDAAAAVQAKWADSL 63
Query 66 PFEKRTILEKAVTYIEENEEAIIYLIMEELGGTRLKAAFEIGLVKNIIKEAATFPIRMEG 125
E+ TIL A + E E + + + E G +A E+ + A R+ G
Sbjct 64 AAERATILRDAARLMRERAEHLAHTMTLEEGKPLAEARGEVNYAASFFDWFAEEAPRVYG 123
Query 126 KILPSTIDGKENRLYRVPAGVVGVISPFNFPFFLSMKSVAPALGAGNGVVLKPHEETPIC 185
+PS+ K + + P G+ I+P+NFP + + + PAL AG +++KP E TP+
Sbjct 124 DTIPSSSRDKRIVVLKQPVGITAAITPWNFPAAMITRKLGPALAAGCTMIVKPSELTPLS 183
Query 186 GGTLIAKIFENAGIPAGLLNVVV-TDIAEIGDSFVEHPVPRIISFTGSTKVGSYIGQLAM 244
IA+I E G+P G+L+VV T+ ++ ++ R +SFTGST+VG + + A
Sbjct 184 -ALEIARILEEVGLPQGVLSVVCGTEAKDLVKVIMDDFRVRKVSFTGSTEVGKILMRQAA 242
Query 245 KHFKKPLLELGGNSAFIVLEDADIEYAVNAAVFSRFTHQGQICMSANRVLVHSSIYDKFL 304
K+ LELGG++ FIV +DAD+E A+ AV + G+ C+SANR V S+YD F
Sbjct 243 DTMKRVSLELGGHAPFIVFDDADLESAIQQAVLCKMRGMGETCVSANRFYVQRSVYDTFA 302
Query 305 ELYQAKVESLKVGDPMDPDTIIGPLINSRQTDGLMKTVEQAIEEGA---VPVKLGGFNGT 361
++ L VG+ + +GPLI + + V A+ +GA V + G G
Sbjct 303 RQLAERMGQLSVGNGLQAGHAVGPLIERAGLAKVERHVADAVAKGAKVLVGGRRVGETGY 362
Query 362 IVEPTILKDVKPFMSIAKEELFGPVVSFMKFDSEDEAVDIANETPFGLSGAVHTSNLERG 421
EPT+L DV M IA+EE FGPV + + FD+E+E + AN TP+GL+ T ++ R
Sbjct 363 FFEPTVLTDVDHSMLIAQEETFGPVAAVIPFDTEEEVIQQANSTPYGLASYFFTRDVSRV 422
Query 422 VAFAKRIETGMIHVNDTTINDEPNVAFGGEKQSGLGRLNGEWSLEEFTTLKWISV 476
A+++E G+I ND + FGG K SGLGR + ++E+ +K++S+
Sbjct 423 FRLAEKLEYGIIGAND-GMPSTAQAPFGGIKSSGLGREGSMYGIQEYLDIKYLSL 476
>PLKKBLCC_00510 NAD-dependent succinate-semialdehyde dehydrogenase
Length=481
Score = 260 bits (665), Expect = 5e-82, Method: Compositional matrix adjust.
Identities = 164/475 (35%), Positives = 253/475 (53%), Gaps = 6/475 (1%)
Query 6 ELNKQFIGGKWQEGSSPNVLENKNPYTQKTFTTFRKATADDVDEAYRAAALAKKKWDAVN 65
E + FIGG+W G++ V E NP T++ + AT+DDV A AAA + KW
Sbjct 4 ETYRNFIGGQWTNGTAKAVFEVMNPATEEVIASVPNATSDDVRAAIDAAAAVQAKWADSL 63
Query 66 PFEKRTILEKAVTYIEENEEAIIYLIMEELGGTRLKAAFEIGLVKNIIKEAATFPIRMEG 125
E+ TIL A + E E + + + E G +A E+ + A R+ G
Sbjct 64 AAERATILRDAARLMRERAEHLAHTMTLEEGKPLAEARGEVNYAASFFDWFAEEAPRVYG 123
Query 126 KILPSTIDGKENRLYRVPAGVVGVISPFNFPFFLSMKSVAPALGAGNGVVLKPHEETPIC 185
+PS+ K + + P G+ I+P+NFP + + + PAL AG +++KP E TP+
Sbjct 124 DTIPSSSRDKRIVVLKQPVGITAAITPWNFPAAMITRKLGPALAAGCTMIVKPSELTPLS 183
Query 186 GGTLIAKIFENAGIPAGLLNVVV-TDIAEIGDSFVEHPVPRIISFTGSTKVGSYIGQLAM 244
IA+I E G+P G+L+VV T+ ++ ++ R +SFTGST+VG + + A
Sbjct 184 -ALEIARILEEVGLPQGVLSVVCGTEAKDLVKVIMDDFRVRKVSFTGSTEVGKILMRQAA 242
Query 245 KHFKKPLLELGGNSAFIVLEDADIEYAVNAAVFSRFTHQGQICMSANRVLVHSSIYDKFL 304
K+ LELGG++ FIV +DAD+E A+ AV + G+ C+SANR V S+YD F
Sbjct 243 DTMKRVSLELGGHAPFIVFDDADLESAIQQAVLCKMRGMGETCVSANRFYVQRSVYDTFA 302
Query 305 ELYQAKVESLKVGDPMDPDTIIGPLINSRQTDGLMKTVEQAIEEGA---VPVKLGGFNGT 361
++ L VG+ + +GPLI + + V A+ +GA V + G G
Sbjct 303 RQLAERMGQLSVGNGLQAGHAVGPLIERAGLAKVERHVADAVAKGAKVLVGGRRVGETGY 362
Query 362 IVEPTILKDVKPFMSIAKEELFGPVVSFMKFDSEDEAVDIANETPFGLSGAVHTSNLERG 421
EPT+L DV M IA+EE FGPV + + FD+E+E + AN TP+GL+ T ++ R
Sbjct 363 FFEPTVLTDVDHSMLIAQEETFGPVAAVIPFDTEEEVIQQANSTPYGLASYFFTRDVSRV 422
Query 422 VAFAKRIETGMIHVNDTTINDEPNVAFGGEKQSGLGRLNGEWSLEEFTTLKWISV 476
A+++E G+I ND + FGG K SGLGR + ++E+ +K++S+
Sbjct 423 FRLAEKLEYGIIGAND-GMPSTAQAPFGGIKSSGLGREGSMYGIQEYLDIKYLSL 476
>KFAPOJEI_00555 Sulfoacetaldehyde dehydrogenase
Length=478
Score = 259 bits (663), Expect = 1e-81, Method: Compositional matrix adjust.
Identities = 159/472 (34%), Positives = 243/472 (51%), Gaps = 9/472 (2%)
Query 8 NKQFIGGKWQEGSSPNVLENKNPYTQKTFTTFRKATADDVDEAYRAAALAKKKWDAVNPF 67
K +I G W E N+++ ++P AT DV+ A AA ++
Sbjct 8 RKMYIRGMWVE--RENMIDVRDPQDDSLIDLVPAATPQDVEVAVEAAKDGAMIAASMRTH 65
Query 68 EKRTILEKAVTYIEENEEAIIYLIMEELGGTRLKAAFEIGLVKNIIKEAATFPIRMEGKI 127
++ +IL K YI + E I E T +A E+ ++ +A R+ G++
Sbjct 66 QRMSILHKTADYIRTHCEEYAVTIAREGSKTIREARREVQRAIQTLELSAEEARRLHGEV 125
Query 128 LP-STIDGKENRL---YRVPAGVVGVISPFNFPFFLSMKSVAPALGAGNGVVLKPHEETP 183
+P E R+ YR P G+V I+PFN P L V PA+ GN V++KP ETP
Sbjct 126 IPFDQSPAGEKRVGYYYRFPIGIVVAITPFNDPLNLVAHKVGPAIATGNAVIVKPSMETP 185
Query 184 ICGGTLIAKIFENAGIPAGLLNVVVTDIAEIGDSFVEHPVPRIISFTGSTKVGSYIGQLA 243
+ ++AK F AG+P +L+V+ +IGD V HP R +SFTG G I + A
Sbjct 186 LSA-LMLAKAFSEAGLPPKVLSVITGHAEDIGDRLVTHPAVRGVSFTGGLATGERISKQA 244
Query 244 MKHFKKPLLELGGNSAFIVLEDADIEYAVNAAVFSRFTHQGQICMSANRVLVHSSIYDKF 303
KK +ELG NS IVL DAD++ AV + V F GQ C+ RV + SIY F
Sbjct 245 --GLKKLSMELGSNSPVIVLSDADLDKAVESTVQGAFGAAGQNCLGVQRVFIEQSIYGAF 302
Query 304 LELYQAKVESLKVGDPMDPDTIIGPLINSRQTDGLMKTVEQAIEEGAVPVKLGGFNGTIV 363
+E + +L VGD + +T IGPLI+ ++ + V++A+ GAV G +G
Sbjct 303 VEQITRRTRTLVVGDKLSEETDIGPLISEKEAIRVESWVDEAVSMGAVIETGGQRDGAFY 362
Query 364 EPTILKDVKPFMSIAKEELFGPVVSFMKFDSEDEAVDIANETPFGLSGAVHTSNLERGVA 423
+PT+L +V + +EE+FGPVVS +EA+D+AN +GL + T N++R A
Sbjct 363 QPTVLTNVPLHCKVVREEVFGPVVSLFSVSGLEEALDLANGVDYGLQAGIFTQNIDRAYA 422
Query 424 FAKRIETGMIHVNDTTINDEPNVAFGGEKQSGLGRLNGEWSLEEFTTLKWIS 475
+R++ G + +ND++ + FGG K SG+GR ++S+ EF+ LK +
Sbjct 423 AIQRLQVGGVMINDSSDFRVDAMPFGGVKGSGIGREGVQFSIREFSELKVVC 474
>PKEAFELD_02017 aldehyde dehydrogenase family protein
Length=478
Score = 259 bits (663), Expect = 1e-81, Method: Compositional matrix adjust.
Identities = 159/472 (34%), Positives = 243/472 (51%), Gaps = 9/472 (2%)
Query 8 NKQFIGGKWQEGSSPNVLENKNPYTQKTFTTFRKATADDVDEAYRAAALAKKKWDAVNPF 67
K +I G W E N+++ ++P AT DV+ A AA ++
Sbjct 8 RKMYIRGMWVE--RENMIDVRDPQDDSLIDLVPAATPQDVEVAVEAAKDGAMIAASMRTH 65
Query 68 EKRTILEKAVTYIEENEEAIIYLIMEELGGTRLKAAFEIGLVKNIIKEAATFPIRMEGKI 127
++ +IL K YI + E I E T +A E+ ++ +A R+ G++
Sbjct 66 QRMSILHKTADYIRTHCEEYAVTIAREGSKTIREARREVQRAIQTLELSAEEARRLHGEV 125
Query 128 LP-STIDGKENRL---YRVPAGVVGVISPFNFPFFLSMKSVAPALGAGNGVVLKPHEETP 183
+P E R+ YR P G+V I+PFN P L V PA+ GN V++KP ETP
Sbjct 126 IPFDQSPAGEKRVGYYYRFPIGIVVAITPFNDPLNLVAHKVGPAIATGNAVIVKPSMETP 185
Query 184 ICGGTLIAKIFENAGIPAGLLNVVVTDIAEIGDSFVEHPVPRIISFTGSTKVGSYIGQLA 243
+ ++AK F AG+P +L+V+ +IGD V HP R +SFTG G I + A
Sbjct 186 LSA-LMLAKAFSEAGLPPKVLSVITGHAEDIGDRLVTHPAVRGVSFTGGLATGERISKQA 244
Query 244 MKHFKKPLLELGGNSAFIVLEDADIEYAVNAAVFSRFTHQGQICMSANRVLVHSSIYDKF 303
KK +ELG NS IVL DAD++ AV + V F GQ C+ RV + SIY F
Sbjct 245 --GLKKLSMELGSNSPVIVLSDADLDKAVESTVQGAFGAAGQNCLGVQRVFIEQSIYGAF 302
Query 304 LELYQAKVESLKVGDPMDPDTIIGPLINSRQTDGLMKTVEQAIEEGAVPVKLGGFNGTIV 363
+E + +L VGD + +T IGPLI+ ++ + V++A+ GAV G +G
Sbjct 303 VEQITRRTRTLVVGDKLSEETDIGPLISEKEAIRVESWVDEAVSMGAVIETGGQRDGAFY 362
Query 364 EPTILKDVKPFMSIAKEELFGPVVSFMKFDSEDEAVDIANETPFGLSGAVHTSNLERGVA 423
+PT+L +V + +EE+FGPVVS +EA+D+AN +GL + T N++R A
Sbjct 363 QPTVLTNVPLHCKVVREEVFGPVVSLFSVSGLEEALDLANGVDYGLQAGIFTQNIDRAYA 422
Query 424 FAKRIETGMIHVNDTTINDEPNVAFGGEKQSGLGRLNGEWSLEEFTTLKWIS 475
+R++ G + +ND++ + FGG K SG+GR ++S+ EF+ LK +
Sbjct 423 AIQRLQVGGVMINDSSDFRVDAMPFGGVKGSGIGREGVQFSIREFSELKVVC 474
>PLKKBLCC_02017 aldehyde dehydrogenase family protein
Length=478
Score = 259 bits (663), Expect = 1e-81, Method: Compositional matrix adjust.
Identities = 159/472 (34%), Positives = 243/472 (51%), Gaps = 9/472 (2%)
Query 8 NKQFIGGKWQEGSSPNVLENKNPYTQKTFTTFRKATADDVDEAYRAAALAKKKWDAVNPF 67
K +I G W E N+++ ++P AT DV+ A AA ++
Sbjct 8 RKMYIRGMWVE--RENMIDVRDPQDDSLIDLVPAATPQDVEVAVEAAKDGAMIAASMRTH 65
Query 68 EKRTILEKAVTYIEENEEAIIYLIMEELGGTRLKAAFEIGLVKNIIKEAATFPIRMEGKI 127
++ +IL K YI + E I E T +A E+ ++ +A R+ G++
Sbjct 66 QRMSILHKTADYIRTHCEEYAVTIAREGSKTIREARREVQRAIQTLELSAEEARRLHGEV 125
Query 128 LP-STIDGKENRL---YRVPAGVVGVISPFNFPFFLSMKSVAPALGAGNGVVLKPHEETP 183
+P E R+ YR P G+V I+PFN P L V PA+ GN V++KP ETP
Sbjct 126 IPFDQSPAGEKRVGYYYRFPIGIVVAITPFNDPLNLVAHKVGPAIATGNAVIVKPSMETP 185
Query 184 ICGGTLIAKIFENAGIPAGLLNVVVTDIAEIGDSFVEHPVPRIISFTGSTKVGSYIGQLA 243
+ ++AK F AG+P +L+V+ +IGD V HP R +SFTG G I + A
Sbjct 186 LSA-LMLAKAFSEAGLPPKVLSVITGHAEDIGDRLVTHPAVRGVSFTGGLATGERISKQA 244
Query 244 MKHFKKPLLELGGNSAFIVLEDADIEYAVNAAVFSRFTHQGQICMSANRVLVHSSIYDKF 303
KK +ELG NS IVL DAD++ AV + V F GQ C+ RV + SIY F
Sbjct 245 --GLKKLSMELGSNSPVIVLSDADLDKAVESTVQGAFGAAGQNCLGVQRVFIEQSIYGAF 302
Query 304 LELYQAKVESLKVGDPMDPDTIIGPLINSRQTDGLMKTVEQAIEEGAVPVKLGGFNGTIV 363
+E + +L VGD + +T IGPLI+ ++ + V++A+ GAV G +G
Sbjct 303 VEQITRRTRTLVVGDKLSEETDIGPLISEKEAIRVESWVDEAVSMGAVIETGGQRDGAFY 362
Query 364 EPTILKDVKPFMSIAKEELFGPVVSFMKFDSEDEAVDIANETPFGLSGAVHTSNLERGVA 423
+PT+L +V + +EE+FGPVVS +EA+D+AN +GL + T N++R A
Sbjct 363 QPTVLTNVPLHCKVVREEVFGPVVSLFSVSGLEEALDLANGVDYGLQAGIFTQNIDRAYA 422
Query 424 FAKRIETGMIHVNDTTINDEPNVAFGGEKQSGLGRLNGEWSLEEFTTLKWIS 475
+R++ G + +ND++ + FGG K SG+GR ++S+ EF+ LK +
Sbjct 423 AIQRLQVGGVMINDSSDFRVDAMPFGGVKGSGIGREGVQFSIREFSELKVVC 474
>KFAPOJEI_01433 NADP-dependent glyceraldehyde-3-phosphate dehydrogenase
Length=473
Score = 259 bits (662), Expect = 1e-81, Method: Compositional matrix adjust.
Identities = 158/471 (34%), Positives = 251/471 (53%), Gaps = 11/471 (2%)
Query 9 KQFIGGKWQEGSSPNVLENKNPYTQKTFTTFRKATADDVDEAYRAAALAKKKWDAVNPFE 68
+ FI G+W E L +P+T ++ A +++D A AA A + + +
Sbjct 4 RLFINGEWVEAKQYTTL--ASPFTGESIAEIPVANDEEIDAAIEAANCASEVMAMMPAHK 61
Query 69 KRTILEKAVTYIEENEEAIIYLIMEELGGTRLKAAFEIGLVKNIIKEAATFPIRMEGKIL 128
+ +IL K E+ +E +I E A E+ + AA R+ G+ L
Sbjct 62 RASILAKLADLFEQRKEEAASVIAMEAAKPITTALAEVNRTILTYRFAAEEAKRIHGETL 121
Query 129 P-STIDGKENRL---YRVPAGVVGVISPFNFPFFLSMKSVAPALGAGNGVVLKPHEETPI 184
G E R+ R P GV+G I+PFNFP L V PA+ +GN VVLKP +TP+
Sbjct 122 RLDAAPGGEGRVAYVVREPLGVIGAITPFNFPMNLVAHKVGPAIASGNTVVLKPASQTPL 181
Query 185 CGGTLIAKIFENAGIPAGLLNVVVTDIAEIGDSFVEHPVPRIISFTGSTKVGSYIGQLAM 244
+A++ + AGIPAG NVV +GD V P ++++FTGS +VG IG
Sbjct 182 SA-YFLAELLQEAGIPAGAFNVVTGSGRTVGDKLVTDPRIKMVTFTGSPEVG--IGIRNK 238
Query 245 KHFKKPLLELGGNSAFIVLEDADIEYAVNAAVFSRFTHQGQICMSANRVLVHSSIYDKFL 304
K+ LELG N+A IV E +I+ + V F+ QGQ+C+S R+ VH ++YD F+
Sbjct 239 AGLKRVTLELGSNAAVIVDEGVNIDKIIPRCVNGAFSFQGQVCISLQRIYVHETLYDVFV 298
Query 305 ELYQAKVESLKVGDPMDPDTIIGPLINSRQTDGLMKTVEQAIEEGAVPVKLGG-FNGTIV 363
E A+ E L +GDP+DP T + LI+S D + +E+A + GA V +GG G I+
Sbjct 299 EKLVAETEKLNIGDPLDPKTDVSALISSADVDRTLNWIEEAKQYGA-KVAIGGKAEGNIL 357
Query 364 EPTILKDVKPFMSIAKEELFGPVVSFMKFDSEDEAVDIANETPFGLSGAVHTSNLERGVA 423
PT++ + +P M ++ +E+F P+V K S +EA I N++ +GL ++T N+ +
Sbjct 358 HPTVILNAQPHMKVSCQEVFAPIVLINKISSVEEAFGIVNDSRYGLQAGIYTENVHTALD 417
Query 424 FAKRIETGMIHVNDTTINDEPNVAFGGEKQSGLGRLNGEWSLEEFTTLKWI 474
A+++ G + +ND N+ +GG K+SG+GR ++++EE T +K +
Sbjct 418 AAEKLHVGGVMINDIPTFRVDNMPYGGVKESGVGREGIKYAVEEMTEMKLV 468
>PKEAFELD_02868 aldehyde dehydrogenase family protein
Length=473
Score = 259 bits (662), Expect = 1e-81, Method: Compositional matrix adjust.
Identities = 158/471 (34%), Positives = 251/471 (53%), Gaps = 11/471 (2%)
Query 9 KQFIGGKWQEGSSPNVLENKNPYTQKTFTTFRKATADDVDEAYRAAALAKKKWDAVNPFE 68
+ FI G+W E L +P+T ++ A +++D A AA A + + +
Sbjct 4 RLFINGEWVEAKQYTTL--ASPFTGESIAEIPVANDEEIDAAIEAANCASEVMAMMPAHK 61
Query 69 KRTILEKAVTYIEENEEAIIYLIMEELGGTRLKAAFEIGLVKNIIKEAATFPIRMEGKIL 128
+ +IL K E+ +E +I E A E+ + AA R+ G+ L
Sbjct 62 RASILAKLADLFEQRKEEAASVIAMEAAKPITTALAEVNRTILTYRFAAEEAKRIHGETL 121
Query 129 P-STIDGKENRL---YRVPAGVVGVISPFNFPFFLSMKSVAPALGAGNGVVLKPHEETPI 184
G E R+ R P GV+G I+PFNFP L V PA+ +GN VVLKP +TP+
Sbjct 122 RLDAAPGGEGRVAYVVREPLGVIGAITPFNFPMNLVAHKVGPAIASGNTVVLKPASQTPL 181
Query 185 CGGTLIAKIFENAGIPAGLLNVVVTDIAEIGDSFVEHPVPRIISFTGSTKVGSYIGQLAM 244
+A++ + AGIPAG NVV +GD V P ++++FTGS +VG IG
Sbjct 182 SA-YFLAELLQEAGIPAGAFNVVTGSGRTVGDKLVTDPRIKMVTFTGSPEVG--IGIRNK 238
Query 245 KHFKKPLLELGGNSAFIVLEDADIEYAVNAAVFSRFTHQGQICMSANRVLVHSSIYDKFL 304
K+ LELG N+A IV E +I+ + V F+ QGQ+C+S R+ VH ++YD F+
Sbjct 239 AGLKRVTLELGSNAAVIVDEGVNIDKIIPRCVNGAFSFQGQVCISLQRIYVHETLYDVFV 298
Query 305 ELYQAKVESLKVGDPMDPDTIIGPLINSRQTDGLMKTVEQAIEEGAVPVKLGG-FNGTIV 363
E A+ E L +GDP+DP T + LI+S D + +E+A + GA V +GG G I+
Sbjct 299 EKLVAETEKLNIGDPLDPKTDVSALISSADVDRTLNWIEEAKQYGA-KVAIGGKAEGNIL 357
Query 364 EPTILKDVKPFMSIAKEELFGPVVSFMKFDSEDEAVDIANETPFGLSGAVHTSNLERGVA 423
PT++ + +P M ++ +E+F P+V K S +EA I N++ +GL ++T N+ +
Sbjct 358 HPTVILNAQPHMKVSCQEVFAPIVLINKISSVEEAFGIVNDSRYGLQAGIYTENVHTALD 417
Query 424 FAKRIETGMIHVNDTTINDEPNVAFGGEKQSGLGRLNGEWSLEEFTTLKWI 474
A+++ G + +ND N+ +GG K+SG+GR ++++EE T +K +
Sbjct 418 AAEKLHVGGVMINDIPTFRVDNMPYGGVKESGVGREGIKYAVEEMTEMKLV 468
>PLKKBLCC_02868 aldehyde dehydrogenase family protein
Length=473
Score = 259 bits (662), Expect = 1e-81, Method: Compositional matrix adjust.
Identities = 158/471 (34%), Positives = 251/471 (53%), Gaps = 11/471 (2%)
Query 9 KQFIGGKWQEGSSPNVLENKNPYTQKTFTTFRKATADDVDEAYRAAALAKKKWDAVNPFE 68
+ FI G+W E L +P+T ++ A +++D A AA A + + +
Sbjct 4 RLFINGEWVEAKQYTTL--ASPFTGESIAEIPVANDEEIDAAIEAANCASEVMAMMPAHK 61
Query 69 KRTILEKAVTYIEENEEAIIYLIMEELGGTRLKAAFEIGLVKNIIKEAATFPIRMEGKIL 128
+ +IL K E+ +E +I E A E+ + AA R+ G+ L
Sbjct 62 RASILAKLADLFEQRKEEAASVIAMEAAKPITTALAEVNRTILTYRFAAEEAKRIHGETL 121
Query 129 P-STIDGKENRL---YRVPAGVVGVISPFNFPFFLSMKSVAPALGAGNGVVLKPHEETPI 184
G E R+ R P GV+G I+PFNFP L V PA+ +GN VVLKP +TP+
Sbjct 122 RLDAAPGGEGRVAYVVREPLGVIGAITPFNFPMNLVAHKVGPAIASGNTVVLKPASQTPL 181
Query 185 CGGTLIAKIFENAGIPAGLLNVVVTDIAEIGDSFVEHPVPRIISFTGSTKVGSYIGQLAM 244
+A++ + AGIPAG NVV +GD V P ++++FTGS +VG IG
Sbjct 182 SA-YFLAELLQEAGIPAGAFNVVTGSGRTVGDKLVTDPRIKMVTFTGSPEVG--IGIRNK 238
Query 245 KHFKKPLLELGGNSAFIVLEDADIEYAVNAAVFSRFTHQGQICMSANRVLVHSSIYDKFL 304
K+ LELG N+A IV E +I+ + V F+ QGQ+C+S R+ VH ++YD F+
Sbjct 239 AGLKRVTLELGSNAAVIVDEGVNIDKIIPRCVNGAFSFQGQVCISLQRIYVHETLYDVFV 298
Query 305 ELYQAKVESLKVGDPMDPDTIIGPLINSRQTDGLMKTVEQAIEEGAVPVKLGG-FNGTIV 363
E A+ E L +GDP+DP T + LI+S D + +E+A + GA V +GG G I+
Sbjct 299 EKLVAETEKLNIGDPLDPKTDVSALISSADVDRTLNWIEEAKQYGA-KVAIGGKAEGNIL 357
Query 364 EPTILKDVKPFMSIAKEELFGPVVSFMKFDSEDEAVDIANETPFGLSGAVHTSNLERGVA 423
PT++ + +P M ++ +E+F P+V K S +EA I N++ +GL ++T N+ +
Sbjct 358 HPTVILNAQPHMKVSCQEVFAPIVLINKISSVEEAFGIVNDSRYGLQAGIYTENVHTALD 417
Query 424 FAKRIETGMIHVNDTTINDEPNVAFGGEKQSGLGRLNGEWSLEEFTTLKWI 474
A+++ G + +ND N+ +GG K+SG+GR ++++EE T +K +
Sbjct 418 AAEKLHVGGVMINDIPTFRVDNMPYGGVKESGVGREGIKYAVEEMTEMKLV 468
>KFAPOJEI_01455 2-hydroxymuconic semialdehyde dehydrogenase
Length=478
Score = 259 bits (661), Expect = 2e-81, Method: Compositional matrix adjust.
Identities = 169/485 (35%), Positives = 254/485 (52%), Gaps = 30/485 (6%)
Query 10 QFIGGKWQEGSSPNVLENKNPYTQKTFTTFRKATADDVDEAYRAAALAKKKWDAVNPFEK 69
FI GK+ + +N NP T + T + +A ++++A AA A + W + E+
Sbjct 6 HFIDGKFVPSADGRTFDNINPATGEKIGTVAEGSAFEINQAVTAARRAFQTWGKTSAAER 65
Query 70 RTILEKAVTYIEENEEAIIYLIMEELGGTRL--------KAAFEIGLVKNIIKEAATFPI 121
+L + +EE E + L + G +AA+ + +K +T
Sbjct 66 SAVLNRIAQLMEERLEELALLETMDTGKPLSLSKSLDIPRAAYNFRFFADFVKGLSTECF 125
Query 122 RMEGKILPSTIDGKENRLYRVPAGVVGVISPFNFPFFLSMKSVAPALGAGNGVVLKPHEE 181
MEG L N R P GV G+ISP+N P L VAP L AG+ V+KP E
Sbjct 126 EMEGVAL--------NYALRRPVGVAGLISPWNLPLLLLTWKVAPCLAAGDTCVIKPAEL 177
Query 182 TPICGGTLIAKIFENAGIPAGLLNVVV---TDIAEIGDSFVEHPVPRIISFTGSTKVGSY 238
TP+ T++A+I + AG+P G+LNVV D A G + EH +IS TG T G
Sbjct 178 TPMTA-TVLAEICKEAGLPDGVLNVVHGFGPDAA--GSALTEHQNVDLISLTGETSTGRA 234
Query 239 IGQLAMKHFKKPLLELGGNSAFIVLEDADIEYAVNAAVFSRFTHQGQICMSANRVLVHSS 298
+ + A K ELGG + ++ DAD++ A+ + S F +QG++C+ +R+ V
Sbjct 235 VMKAASATLKGLSFELGGKNPNLIFADADLDDAIETTLRSSFANQGEVCLCGSRIYVERP 294
Query 299 IYDKFLELYQAKVESLKVGDPMDPDTIIGPLINSRQTDGLMKTVEQAIEEGAVPVKLGG- 357
IYD F+E + AK L VGDP+DP T +G LI+ + + +E+A++EG V LGG
Sbjct 295 IYDTFVERFAAKASELVVGDPLDPKTNVGSLISQEHLERVEGFIERAVQEGG-RVILGGK 353
Query 358 -----FNGTIVEPTILKDVKPFMSIAKEELFGPVVSFMKFDSEDEAVDIANETPFGLSGA 412
G +EPTI+ DV I ++E+FGPVV+ FD+ +E ++IAN+T +GLS
Sbjct 354 RPEHLSRGAFLEPTIIVDVDSSCEITRQEVFGPVVTIQPFDTVEEVIEIANDTSYGLSAT 413
Query 413 VHTSNLERGVAFAKRIETGMIHVNDTTINDEPNVAFGGEKQSGLGRLNGEWSLEEFTTLK 472
V T++L+R A +E G++ VN + D FGG KQSG+GR G S E F+ LK
Sbjct 414 VWTTDLKRAHRVAGALEAGIVWVNTWFLRD-LRTPFGGSKQSGIGREGGVHSFEFFSELK 472
Query 473 WISVQ 477
I ++
Sbjct 473 NICIK 477
>PKEAFELD_02890 aldehyde dehydrogenase
Length=478
Score = 259 bits (661), Expect = 2e-81, Method: Compositional matrix adjust.
Identities = 169/485 (35%), Positives = 254/485 (52%), Gaps = 30/485 (6%)
Query 10 QFIGGKWQEGSSPNVLENKNPYTQKTFTTFRKATADDVDEAYRAAALAKKKWDAVNPFEK 69
FI GK+ + +N NP T + T + +A ++++A AA A + W + E+
Sbjct 6 HFIDGKFVPSADGRTFDNINPATGEKIGTVAEGSAFEINQAVTAARRAFQTWGKTSAAER 65
Query 70 RTILEKAVTYIEENEEAIIYLIMEELGGTRL--------KAAFEIGLVKNIIKEAATFPI 121
+L + +EE E + L + G +AA+ + +K +T
Sbjct 66 SAVLNRIAQLMEERLEELALLETMDTGKPLSLSKSLDIPRAAYNFRFFADFVKGLSTECF 125
Query 122 RMEGKILPSTIDGKENRLYRVPAGVVGVISPFNFPFFLSMKSVAPALGAGNGVVLKPHEE 181
MEG L N R P GV G+ISP+N P L VAP L AG+ V+KP E
Sbjct 126 EMEGVAL--------NYALRRPVGVAGLISPWNLPLLLLTWKVAPCLAAGDTCVIKPAEL 177
Query 182 TPICGGTLIAKIFENAGIPAGLLNVVV---TDIAEIGDSFVEHPVPRIISFTGSTKVGSY 238
TP+ T++A+I + AG+P G+LNVV D A G + EH +IS TG T G
Sbjct 178 TPMTA-TVLAEICKEAGLPDGVLNVVHGFGPDAA--GSALTEHQNVDLISLTGETSTGRA 234
Query 239 IGQLAMKHFKKPLLELGGNSAFIVLEDADIEYAVNAAVFSRFTHQGQICMSANRVLVHSS 298
+ + A K ELGG + ++ DAD++ A+ + S F +QG++C+ +R+ V
Sbjct 235 VMKAASATLKGLSFELGGKNPNLIFADADLDDAIETTLRSSFANQGEVCLCGSRIYVERP 294
Query 299 IYDKFLELYQAKVESLKVGDPMDPDTIIGPLINSRQTDGLMKTVEQAIEEGAVPVKLGG- 357
IYD F+E + AK L VGDP+DP T +G LI+ + + +E+A++EG V LGG
Sbjct 295 IYDTFVERFAAKASELVVGDPLDPKTNVGSLISQEHLERVEGFIERAVQEGG-RVILGGK 353
Query 358 -----FNGTIVEPTILKDVKPFMSIAKEELFGPVVSFMKFDSEDEAVDIANETPFGLSGA 412
G +EPTI+ DV I ++E+FGPVV+ FD+ +E ++IAN+T +GLS
Sbjct 354 RPEHLSRGAFLEPTIIVDVDSSCEITRQEVFGPVVTIQPFDTVEEVIEIANDTSYGLSAT 413
Query 413 VHTSNLERGVAFAKRIETGMIHVNDTTINDEPNVAFGGEKQSGLGRLNGEWSLEEFTTLK 472
V T++L+R A +E G++ VN + D FGG KQSG+GR G S E F+ LK
Sbjct 414 VWTTDLKRAHRVAGALEAGIVWVNTWFLRD-LRTPFGGSKQSGIGREGGVHSFEFFSELK 472
Query 473 WISVQ 477
I ++
Sbjct 473 NICIK 477
>PLKKBLCC_02890 aldehyde dehydrogenase
Length=478
Score = 259 bits (661), Expect = 2e-81, Method: Compositional matrix adjust.
Identities = 169/485 (35%), Positives = 254/485 (52%), Gaps = 30/485 (6%)
Query 10 QFIGGKWQEGSSPNVLENKNPYTQKTFTTFRKATADDVDEAYRAAALAKKKWDAVNPFEK 69
FI GK+ + +N NP T + T + +A ++++A AA A + W + E+
Sbjct 6 HFIDGKFVPSADGRTFDNINPATGEKIGTVAEGSAFEINQAVTAARRAFQTWGKTSAAER 65
Query 70 RTILEKAVTYIEENEEAIIYLIMEELGGTRL--------KAAFEIGLVKNIIKEAATFPI 121
+L + +EE E + L + G +AA+ + +K +T
Sbjct 66 SAVLNRIAQLMEERLEELALLETMDTGKPLSLSKSLDIPRAAYNFRFFADFVKGLSTECF 125
Query 122 RMEGKILPSTIDGKENRLYRVPAGVVGVISPFNFPFFLSMKSVAPALGAGNGVVLKPHEE 181
MEG L N R P GV G+ISP+N P L VAP L AG+ V+KP E
Sbjct 126 EMEGVAL--------NYALRRPVGVAGLISPWNLPLLLLTWKVAPCLAAGDTCVIKPAEL 177
Query 182 TPICGGTLIAKIFENAGIPAGLLNVVV---TDIAEIGDSFVEHPVPRIISFTGSTKVGSY 238
TP+ T++A+I + AG+P G+LNVV D A G + EH +IS TG T G
Sbjct 178 TPMTA-TVLAEICKEAGLPDGVLNVVHGFGPDAA--GSALTEHQNVDLISLTGETSTGRA 234
Query 239 IGQLAMKHFKKPLLELGGNSAFIVLEDADIEYAVNAAVFSRFTHQGQICMSANRVLVHSS 298
+ + A K ELGG + ++ DAD++ A+ + S F +QG++C+ +R+ V
Sbjct 235 VMKAASATLKGLSFELGGKNPNLIFADADLDDAIETTLRSSFANQGEVCLCGSRIYVERP 294
Query 299 IYDKFLELYQAKVESLKVGDPMDPDTIIGPLINSRQTDGLMKTVEQAIEEGAVPVKLGG- 357
IYD F+E + AK L VGDP+DP T +G LI+ + + +E+A++EG V LGG
Sbjct 295 IYDTFVERFAAKASELVVGDPLDPKTNVGSLISQEHLERVEGFIERAVQEGG-RVILGGK 353
Query 358 -----FNGTIVEPTILKDVKPFMSIAKEELFGPVVSFMKFDSEDEAVDIANETPFGLSGA 412
G +EPTI+ DV I ++E+FGPVV+ FD+ +E ++IAN+T +GLS
Sbjct 354 RPEHLSRGAFLEPTIIVDVDSSCEITRQEVFGPVVTIQPFDTVEEVIEIANDTSYGLSAT 413
Query 413 VHTSNLERGVAFAKRIETGMIHVNDTTINDEPNVAFGGEKQSGLGRLNGEWSLEEFTTLK 472
V T++L+R A +E G++ VN + D FGG KQSG+GR G S E F+ LK
Sbjct 414 VWTTDLKRAHRVAGALEAGIVWVNTWFLRD-LRTPFGGSKQSGIGREGGVHSFEFFSELK 472
Query 473 WISVQ 477
I ++
Sbjct 473 NICIK 477
>KFAPOJEI_01618 Succinate-semialdehyde dehydrogenase [NADP(+)]
GabD
Length=481
Score = 249 bits (635), Expect = 1e-77, Method: Compositional matrix adjust.
Identities = 154/473 (33%), Positives = 241/473 (51%), Gaps = 14/473 (3%)
Query 11 FIGGKWQEGSSPNVLENKNPYTQKTFTTFRKATADDVDEAYRAAALAKKKWDAVNPFEKR 70
+I G+W E S LEN P+T + A+ D A +A A + + V +E+
Sbjct 8 WIQGEWVEASRLVPLEN--PHTGEVIAQVGYASVDQAKAAVESARRAFEDFRHVPAWERA 65
Query 71 TILEKAVTYIEENEEAIIYLIMEELGGTRLKAA---FEIGLVKNIIKEAATFPIRMEGKI 127
IL I + + + I E G LKAA E + + A IR E
Sbjct 66 HILRSVAQLISDRDGELAETIARE-SGKPLKAARGEVERTVQTYLFAAEAARDIRGESVP 124
Query 128 LPSTIDGKENRLYRV--PAGVVGVISPFNFPFFLSMKSVAPALGAGNGVVLKPHEETPIC 185
+ + G+ + Y V P GVV I+PFNFP L V PA+ AGN +VLKP E TP+
Sbjct 125 MDAAPHGERHTAYTVYQPMGVVTAITPFNFPMNLVAHKVGPAIAAGNTIVLKPAEHTPLS 184
Query 186 GGTLIAKIFENAGIPAGLLNVVVTDIAEIGDSFVEHPVPRIISFTGSTKVGSYIGQLAMK 245
++AK+F++AG+P G+LN++ D E+ + HP ++FTGS +VG I A
Sbjct 185 A-LVLAKLFKDAGLPDGVLNIIPGDGKELSEVLTTHPDVAFVTFTGSPRVGKLIRSQA-- 241
Query 246 HFKKPLLELGGNSAFIV---LEDADIEYAVNAAVFSRFTHQGQICMSANRVLVHSSIYDK 302
+K LELG NS +V ++ ++ + F++ GQ+C+S R+ VH S+YD+
Sbjct 242 GLRKVTLELGSNSPMLVDEGFDEGELNKIADETAAGAFSYNGQVCISIQRIYVHKSLYDR 301
Query 303 FLELYQAKVESLKVGDPMDPDTIIGPLINSRQTDGLMKTVEQAIEEGAVPVKLGGFNGTI 362
F + + + LK+G+P+D DT I LIN D L V+ A++ GA V G +G +
Sbjct 302 FTAMVAERAQRLKIGNPLDEDTDISALINQEAVDRLSSWVKHAVDAGAKVVTGGKVDGRV 361
Query 363 VEPTILKDVKPFMSIAKEELFGPVVSFMKFDSEDEAVDIANETPFGLSGAVHTSNLERGV 422
+ PT+L DV +++EE FGPVV FD +A+ AN + FGL+ T N++ +
Sbjct 362 MHPTVLTDVPEHAELSQEEAFGPVVLIAPFDDWRDAIRRANSSKFGLNAGAFTKNIDHAL 421
Query 423 AFAKRIETGMIHVNDTTINDEPNVAFGGEKQSGLGRLNGEWSLEEFTTLKWIS 475
+ + TG + +N + +GG K+SG GR +++ + +K I+
Sbjct 422 LATQELHTGAVLINQVPTFRVDQMPYGGVKESGTGREGVRYAMHDMMDVKMIA 474
>PKEAFELD_00702 aldehyde dehydrogenase family protein
Length=481
Score = 249 bits (635), Expect = 1e-77, Method: Compositional matrix adjust.
Identities = 154/473 (33%), Positives = 241/473 (51%), Gaps = 14/473 (3%)
Query 11 FIGGKWQEGSSPNVLENKNPYTQKTFTTFRKATADDVDEAYRAAALAKKKWDAVNPFEKR 70
+I G+W E S LEN P+T + A+ D A +A A + + V +E+
Sbjct 8 WIQGEWVEASRLVPLEN--PHTGEVIAQVGYASVDQAKAAVESARRAFEDFRHVPAWERA 65
Query 71 TILEKAVTYIEENEEAIIYLIMEELGGTRLKAA---FEIGLVKNIIKEAATFPIRMEGKI 127
IL I + + + I E G LKAA E + + A IR E
Sbjct 66 HILRSVAQLISDRDGELAETIARE-SGKPLKAARGEVERTVQTYLFAAEAARDIRGESVP 124
Query 128 LPSTIDGKENRLYRV--PAGVVGVISPFNFPFFLSMKSVAPALGAGNGVVLKPHEETPIC 185
+ + G+ + Y V P GVV I+PFNFP L V PA+ AGN +VLKP E TP+
Sbjct 125 MDAAPHGERHTAYTVYQPMGVVTAITPFNFPMNLVAHKVGPAIAAGNTIVLKPAEHTPLS 184
Query 186 GGTLIAKIFENAGIPAGLLNVVVTDIAEIGDSFVEHPVPRIISFTGSTKVGSYIGQLAMK 245
++AK+F++AG+P G+LN++ D E+ + HP ++FTGS +VG I A
Sbjct 185 A-LVLAKLFKDAGLPDGVLNIIPGDGKELSEVLTTHPDVAFVTFTGSPRVGKLIRSQA-- 241
Query 246 HFKKPLLELGGNSAFIV---LEDADIEYAVNAAVFSRFTHQGQICMSANRVLVHSSIYDK 302
+K LELG NS +V ++ ++ + F++ GQ+C+S R+ VH S+YD+
Sbjct 242 GLRKVTLELGSNSPMLVDEGFDEGELNKIADETAAGAFSYNGQVCISIQRIYVHKSLYDR 301
Query 303 FLELYQAKVESLKVGDPMDPDTIIGPLINSRQTDGLMKTVEQAIEEGAVPVKLGGFNGTI 362
F + + + LK+G+P+D DT I LIN D L V+ A++ GA V G +G +
Sbjct 302 FTAMVAERAQRLKIGNPLDEDTDISALINQEAVDRLSSWVKHAVDAGAKVVTGGKVDGRV 361
Query 363 VEPTILKDVKPFMSIAKEELFGPVVSFMKFDSEDEAVDIANETPFGLSGAVHTSNLERGV 422
+ PT+L DV +++EE FGPVV FD +A+ AN + FGL+ T N++ +
Sbjct 362 MHPTVLTDVPEHAELSQEEAFGPVVLIAPFDDWRDAIRRANSSKFGLNAGAFTKNIDHAL 421
Query 423 AFAKRIETGMIHVNDTTINDEPNVAFGGEKQSGLGRLNGEWSLEEFTTLKWIS 475
+ + TG + +N + +GG K+SG GR +++ + +K I+
Sbjct 422 LATQELHTGAVLINQVPTFRVDQMPYGGVKESGTGREGVRYAMHDMMDVKMIA 474
>PLKKBLCC_00703 aldehyde dehydrogenase family protein
Length=481
Score = 249 bits (635), Expect = 1e-77, Method: Compositional matrix adjust.
Identities = 154/473 (33%), Positives = 241/473 (51%), Gaps = 14/473 (3%)
Query 11 FIGGKWQEGSSPNVLENKNPYTQKTFTTFRKATADDVDEAYRAAALAKKKWDAVNPFEKR 70
+I G+W E S LEN P+T + A+ D A +A A + + V +E+
Sbjct 8 WIQGEWVEASRLVPLEN--PHTGEVIAQVGYASVDQAKAAVESARRAFEDFRHVPAWERA 65
Query 71 TILEKAVTYIEENEEAIIYLIMEELGGTRLKAA---FEIGLVKNIIKEAATFPIRMEGKI 127
IL I + + + I E G LKAA E + + A IR E
Sbjct 66 HILRSVAQLISDRDGELAETIARE-SGKPLKAARGEVERTVQTYLFAAEAARDIRGESVP 124
Query 128 LPSTIDGKENRLYRV--PAGVVGVISPFNFPFFLSMKSVAPALGAGNGVVLKPHEETPIC 185
+ + G+ + Y V P GVV I+PFNFP L V PA+ AGN +VLKP E TP+
Sbjct 125 MDAAPHGERHTAYTVYQPMGVVTAITPFNFPMNLVAHKVGPAIAAGNTIVLKPAEHTPLS 184
Query 186 GGTLIAKIFENAGIPAGLLNVVVTDIAEIGDSFVEHPVPRIISFTGSTKVGSYIGQLAMK 245
++AK+F++AG+P G+LN++ D E+ + HP ++FTGS +VG I A
Sbjct 185 A-LVLAKLFKDAGLPDGVLNIIPGDGKELSEVLTTHPDVAFVTFTGSPRVGKLIRSQA-- 241
Query 246 HFKKPLLELGGNSAFIV---LEDADIEYAVNAAVFSRFTHQGQICMSANRVLVHSSIYDK 302
+K LELG NS +V ++ ++ + F++ GQ+C+S R+ VH S+YD+
Sbjct 242 GLRKVTLELGSNSPMLVDEGFDEGELNKIADETAAGAFSYNGQVCISIQRIYVHKSLYDR 301
Query 303 FLELYQAKVESLKVGDPMDPDTIIGPLINSRQTDGLMKTVEQAIEEGAVPVKLGGFNGTI 362
F + + + LK+G+P+D DT I LIN D L V+ A++ GA V G +G +
Sbjct 302 FTAMVAERAQRLKIGNPLDEDTDISALINQEAVDRLSSWVKHAVDAGAKVVTGGKVDGRV 361
Query 363 VEPTILKDVKPFMSIAKEELFGPVVSFMKFDSEDEAVDIANETPFGLSGAVHTSNLERGV 422
+ PT+L DV +++EE FGPVV FD +A+ AN + FGL+ T N++ +
Sbjct 362 MHPTVLTDVPEHAELSQEEAFGPVVLIAPFDDWRDAIRRANSSKFGLNAGAFTKNIDHAL 421
Query 423 AFAKRIETGMIHVNDTTINDEPNVAFGGEKQSGLGRLNGEWSLEEFTTLKWIS 475
+ + TG + +N + +GG K+SG GR +++ + +K I+
Sbjct 422 LATQELHTGAVLINQVPTFRVDQMPYGGVKESGTGREGVRYAMHDMMDVKMIA 474
>KFAPOJEI_00151 Alpha-ketoglutaric semialdehyde dehydrogenase
Length=495
Score = 247 bits (630), Expect = 1e-76, Method: Compositional matrix adjust.
Identities = 163/478 (34%), Positives = 254/478 (53%), Gaps = 23/478 (5%)
Query 10 QFIGGKW---QEGSSPNVLENKNPYTQKTFTTFRKATADDVDEAYRAAALAKKKWDAVNP 66
FI G+W G S V N ++ F + DVD A + A A W +
Sbjct 20 NFINGEWIASVSGESYEVYHAAN--RRQVLGYFPNSGPQDVDLAVQFAHRAFPDWASTPG 77
Query 67 FEKRTILEKAVTYIEENEEAIIYLIMEELGGTRLKAAFEIGLVKNIIKEAATFPIRMEGK 126
+ IL + + E+ + + +++ E G T ++ E+ ++ AA R++G
Sbjct 78 PTRGAILYRFAELLGEHADELAFMLSAEQGKTLGESRGEVTRAIREVRFAAGEASRVQGA 137
Query 127 ILPSTIDGKENRLYRVPAGVVGVISPFNFPFFLSMKSVAPALGAGNGVVLKPHEETPICG 186
+LPS + + R P GVV I+P+NFP ++ + PAL G VV KP TP
Sbjct 138 VLPSERVSVQCSVGRHPIGVVAAIAPWNFPVVTPIRKIGPALAYGCTVVYKPATVTPWTS 197
Query 187 GTLIAKIFENAGIPAGLLNVVVTDIAEIGDSFVEHPVPRIISFTGSTKVGSYIGQLAMKH 246
TLI K + AG+P G++N+VV + +GD V++P+ I+FTGSTK+G I A +
Sbjct 198 -TLIMKCLQAAGVPNGVVNLVVGTGSRVGDPLVQNPLVHGITFTGSTKLGRQINVTAAQR 256
Query 247 FKKPLLELGGNSAFIVLEDADIEYAVNAAVFSRFTHQGQICMSANRVLVHSSIYDKFLEL 306
F + LELGG + IVL+ + V + F GQ C + +RV+V + DK E+
Sbjct 257 FARTQLELGGKNPAIVLDYTNASEVATEIVAAAFACSGQRCTAISRVIV---MRDKLPEV 313
Query 307 YQA---KVESLKVGDPMDPDTIIGPLINSRQTDGLMKTVEQAIEEGAVPVKLGG------ 357
++ +V+ LKVG + +GPLIN + ++ ++ +EGA + LGG
Sbjct 314 TESIIEQVKRLKVGPAWEEGANLGPLINEGHLNSVLSYIDIGRQEGAT-LALGGQVLNTG 372
Query 358 --FNGTIVEPTILKDVKPFMSIAKEELFGPVVSFMKFDSEDEAVDIANETPFGLSGAVHT 415
+G + PTI +V P M IAKEE+FGPV+S + D+EDEA D+AN +GL+ +V T
Sbjct 373 TLADGCYLAPTIFTNVAPSMRIAKEEIFGPVLSIIGVDTEDEAADVANSVAYGLAASVFT 432
Query 416 SNLERGVAFAKRIETGMIHVNDTTINDEPNVAFGGEKQSGLGRLN-GEWSLEEFTTLK 472
++L + FA ++E+GM+H+N T +D +V FGG K+SG G + G + E FT +K
Sbjct 433 NDLAKSKRFAAKLESGMVHINHGTASDA-HVPFGGIKESGFGPFSIGNTNAEFFTEMK 489
>PKEAFELD_03500 NAD-dependent succinate-semialdehyde dehydrogenase
Length=495
Score = 247 bits (630), Expect = 1e-76, Method: Compositional matrix adjust.
Identities = 163/478 (34%), Positives = 254/478 (53%), Gaps = 23/478 (5%)
Query 10 QFIGGKW---QEGSSPNVLENKNPYTQKTFTTFRKATADDVDEAYRAAALAKKKWDAVNP 66
FI G+W G S V N ++ F + DVD A + A A W +
Sbjct 20 NFINGEWIASVSGESYEVYHAAN--RRQVLGYFPNSGPQDVDLAVQFAHRAFPDWASTPG 77
Query 67 FEKRTILEKAVTYIEENEEAIIYLIMEELGGTRLKAAFEIGLVKNIIKEAATFPIRMEGK 126
+ IL + + E+ + + +++ E G T ++ E+ ++ AA R++G
Sbjct 78 PTRGAILYRFAELLGEHADELAFMLSAEQGKTLGESRGEVTRAIREVRFAAGEASRVQGA 137
Query 127 ILPSTIDGKENRLYRVPAGVVGVISPFNFPFFLSMKSVAPALGAGNGVVLKPHEETPICG 186
+LPS + + R P GVV I+P+NFP ++ + PAL G VV KP TP
Sbjct 138 VLPSERVSVQCSVGRHPIGVVAAIAPWNFPVVTPIRKIGPALAYGCTVVYKPATVTPWTS 197
Query 187 GTLIAKIFENAGIPAGLLNVVVTDIAEIGDSFVEHPVPRIISFTGSTKVGSYIGQLAMKH 246
TLI K + AG+P G++N+VV + +GD V++P+ I+FTGSTK+G I A +
Sbjct 198 -TLIMKCLQAAGVPNGVVNLVVGTGSRVGDPLVQNPLVHGITFTGSTKLGRQINVTAAQR 256
Query 247 FKKPLLELGGNSAFIVLEDADIEYAVNAAVFSRFTHQGQICMSANRVLVHSSIYDKFLEL 306
F + LELGG + IVL+ + V + F GQ C + +RV+V + DK E+
Sbjct 257 FARTQLELGGKNPAIVLDYTNASEVATEIVAAAFACSGQRCTAISRVIV---MRDKLPEV 313
Query 307 YQA---KVESLKVGDPMDPDTIIGPLINSRQTDGLMKTVEQAIEEGAVPVKLGG------ 357
++ +V+ LKVG + +GPLIN + ++ ++ +EGA + LGG
Sbjct 314 TESIIEQVKRLKVGPAWEEGANLGPLINEGHLNSVLSYIDIGRQEGAT-LALGGQVLNTG 372
Query 358 --FNGTIVEPTILKDVKPFMSIAKEELFGPVVSFMKFDSEDEAVDIANETPFGLSGAVHT 415
+G + PTI +V P M IAKEE+FGPV+S + D+EDEA D+AN +GL+ +V T
Sbjct 373 TLADGCYLAPTIFTNVAPSMRIAKEEIFGPVLSIIGVDTEDEAADVANSVAYGLAASVFT 432
Query 416 SNLERGVAFAKRIETGMIHVNDTTINDEPNVAFGGEKQSGLGRLN-GEWSLEEFTTLK 472
++L + FA ++E+GM+H+N T +D +V FGG K+SG G + G + E FT +K
Sbjct 433 NDLAKSKRFAAKLESGMVHINHGTASDA-HVPFGGIKESGFGPFSIGNTNAEFFTEMK 489
>PLKKBLCC_03495 NAD-dependent succinate-semialdehyde dehydrogenase
Length=495
Score = 247 bits (630), Expect = 1e-76, Method: Compositional matrix adjust.
Identities = 163/478 (34%), Positives = 254/478 (53%), Gaps = 23/478 (5%)
Query 10 QFIGGKW---QEGSSPNVLENKNPYTQKTFTTFRKATADDVDEAYRAAALAKKKWDAVNP 66
FI G+W G S V N ++ F + DVD A + A A W +
Sbjct 20 NFINGEWIASVSGESYEVYHAAN--RRQVLGYFPNSGPQDVDLAVQFAHRAFPDWASTPG 77
Query 67 FEKRTILEKAVTYIEENEEAIIYLIMEELGGTRLKAAFEIGLVKNIIKEAATFPIRMEGK 126
+ IL + + E+ + + +++ E G T ++ E+ ++ AA R++G
Sbjct 78 PTRGAILYRFAELLGEHADELAFMLSAEQGKTLGESRGEVTRAIREVRFAAGEASRVQGA 137
Query 127 ILPSTIDGKENRLYRVPAGVVGVISPFNFPFFLSMKSVAPALGAGNGVVLKPHEETPICG 186
+LPS + + R P GVV I+P+NFP ++ + PAL G VV KP TP
Sbjct 138 VLPSERVSVQCSVGRHPIGVVAAIAPWNFPVVTPIRKIGPALAYGCTVVYKPATVTPWTS 197
Query 187 GTLIAKIFENAGIPAGLLNVVVTDIAEIGDSFVEHPVPRIISFTGSTKVGSYIGQLAMKH 246
TLI K + AG+P G++N+VV + +GD V++P+ I+FTGSTK+G I A +
Sbjct 198 -TLIMKCLQAAGVPNGVVNLVVGTGSRVGDPLVQNPLVHGITFTGSTKLGRQINVTAAQR 256
Query 247 FKKPLLELGGNSAFIVLEDADIEYAVNAAVFSRFTHQGQICMSANRVLVHSSIYDKFLEL 306
F + LELGG + IVL+ + V + F GQ C + +RV+V + DK E+
Sbjct 257 FARTQLELGGKNPAIVLDYTNASEVATEIVAAAFACSGQRCTAISRVIV---MRDKLPEV 313
Query 307 YQA---KVESLKVGDPMDPDTIIGPLINSRQTDGLMKTVEQAIEEGAVPVKLGG------ 357
++ +V+ LKVG + +GPLIN + ++ ++ +EGA + LGG
Sbjct 314 TESIIEQVKRLKVGPAWEEGANLGPLINEGHLNSVLSYIDIGRQEGAT-LALGGQVLNTG 372
Query 358 --FNGTIVEPTILKDVKPFMSIAKEELFGPVVSFMKFDSEDEAVDIANETPFGLSGAVHT 415
+G + PTI +V P M IAKEE+FGPV+S + D+EDEA D+AN +GL+ +V T
Sbjct 373 TLADGCYLAPTIFTNVAPSMRIAKEEIFGPVLSIIGVDTEDEAADVANSVAYGLAASVFT 432
Query 416 SNLERGVAFAKRIETGMIHVNDTTINDEPNVAFGGEKQSGLGRLN-GEWSLEEFTTLK 472
++L + FA ++E+GM+H+N T +D +V FGG K+SG G + G + E FT +K
Sbjct 433 NDLAKSKRFAAKLESGMVHINHGTASDA-HVPFGGIKESGFGPFSIGNTNAEFFTEMK 489
>KFAPOJEI_02794 Alpha-ketoglutaric semialdehyde dehydrogenase
Length=478
Score = 241 bits (615), Expect = 1e-74, Method: Compositional matrix adjust.
Identities = 147/478 (31%), Positives = 255/478 (53%), Gaps = 10/478 (2%)
Query 8 NKQFIGGKWQEGSSPNVLENKNPYTQKTFTTFRKATADDVDEAYRAAALAKKKWDAVNPF 67
++ +IGG+W ++ ++ TQ+T + +DV +A AA A KW ++ P
Sbjct 3 SRNYIGGEWMTPTAGELVVPNPSNTQETVGLVHLSAKEDVLQAGDAAVAALSKWTSMTPG 62
Query 68 EKRTILEKAVTYIEENEEAIIYLIMEELGG--TRLKAAFEIGLVKNIIKEAATFPIRMEG 125
+ +L KA +E E + +L E+G T +K + G+ N+++ A +R G
Sbjct 63 ARGEVLLKAAQLLEARAEEVAHLASSEMGKPITEMKGEVKRGI--NLLRYYAAEGVRAFG 120
Query 126 KILPSTIDGKENRLYRVPAGVVGVISPFNFPFFLSMKSVAPALGAGNGVVLKPHEETPIC 185
++P++ RVP GVVG+I+P+NFP + + +APAL GN +V KP E +
Sbjct 121 SVIPASQQQVLQYTKRVPLGVVGLITPWNFPIAIPIWKLAPALICGNTIVWKPAENASLS 180
Query 186 GGTLIAKIFENAGIPAGLLNVVVTDIAEIGDSFVEHPVPRIISFTGSTKVGSYIGQLAMK 245
T + ++ +AG+PAG+LN V+ + +G + ++ +SFTGST+ G +G+ A +
Sbjct 181 A-TALTQVLVDAGLPAGVLNTVIGQGSVVGQALMDEVPLDAVSFTGSTQTGLKVGEQAAR 239
Query 246 HFKKPLLELGGNSAFIVLEDADIEYAVNAAVFSRFTHQGQICMSANRVLVHSSIYDKFLE 305
K E+GG +A +VL DA+++ AV A V FT GQ C + +RV+V + IY++F+
Sbjct 240 RNIKYQTEMGGKNAAVVLADANLDIAVPAVVSGAFTSAGQKCTATSRVIVEAGIYNRFVA 299
Query 306 LYQAKVESLKVGDPMDPDTIIGPLINSRQTDGLMKTVEQAIEE----GAVPVKLGGFNGT 361
+ V L VG +D + +GP+ ++ Q + + V+ A+ E +++ +G
Sbjct 300 ALRDAVNELYVGSALDQKSYLGPVASAAQFEKVSAFVDVALREANEVAQARLQVNPASGY 359
Query 362 IVEPTILKDVKPFMSIAKEELFGPVVSFMKFDSEDEAVDIANETPFGLSGAVHTSNLERG 421
V P ++ V + +EE+FGP+++ + DEA+ + N+T +GLS +V T NL G
Sbjct 360 YVAPLVVDGVGVQHPLVQEEVFGPLMTLLPVRDFDEAIAVCNDTVYGLSASVFTENLHAG 419
Query 422 VAFAKRIETGMIHVNDTTINDEPNVAFGGEK-QSGLGRLNGEWSLEEFTTLKWISVQH 478
+ F + GM+ VN T E FGG K S R G+ +L+ ++ K +V +
Sbjct 420 MRFLDEAQAGMVRVNLETSGVEYQAPFGGMKMSSSHTREQGQAALDFYSQTKTCAVYY 477
>PKEAFELD_00443 aldehyde dehydrogenase family protein
Length=478
Score = 241 bits (615), Expect = 1e-74, Method: Compositional matrix adjust.
Identities = 147/478 (31%), Positives = 255/478 (53%), Gaps = 10/478 (2%)
Query 8 NKQFIGGKWQEGSSPNVLENKNPYTQKTFTTFRKATADDVDEAYRAAALAKKKWDAVNPF 67
++ +IGG+W ++ ++ TQ+T + +DV +A AA A KW ++ P
Sbjct 3 SRNYIGGEWMTPTAGELVVPNPSNTQETVGLVHLSAKEDVLQAGDAAVAALSKWTSMTPG 62
Query 68 EKRTILEKAVTYIEENEEAIIYLIMEELGG--TRLKAAFEIGLVKNIIKEAATFPIRMEG 125
+ +L KA +E E + +L E+G T +K + G+ N+++ A +R G
Sbjct 63 ARGEVLLKAAQLLEARAEEVAHLASSEMGKPITEMKGEVKRGI--NLLRYYAAEGVRAFG 120
Query 126 KILPSTIDGKENRLYRVPAGVVGVISPFNFPFFLSMKSVAPALGAGNGVVLKPHEETPIC 185
++P++ RVP GVVG+I+P+NFP + + +APAL GN +V KP E +
Sbjct 121 SVIPASQQQVLQYTKRVPLGVVGLITPWNFPIAIPIWKLAPALICGNTIVWKPAENASLS 180
Query 186 GGTLIAKIFENAGIPAGLLNVVVTDIAEIGDSFVEHPVPRIISFTGSTKVGSYIGQLAMK 245
T + ++ +AG+PAG+LN V+ + +G + ++ +SFTGST+ G +G+ A +
Sbjct 181 A-TALTQVLVDAGLPAGVLNTVIGQGSVVGQALMDEVPLDAVSFTGSTQTGLKVGEQAAR 239
Query 246 HFKKPLLELGGNSAFIVLEDADIEYAVNAAVFSRFTHQGQICMSANRVLVHSSIYDKFLE 305
K E+GG +A +VL DA+++ AV A V FT GQ C + +RV+V + IY++F+
Sbjct 240 RNIKYQTEMGGKNAAVVLADANLDIAVPAVVSGAFTSAGQKCTATSRVIVEAGIYNRFVA 299
Query 306 LYQAKVESLKVGDPMDPDTIIGPLINSRQTDGLMKTVEQAIEE----GAVPVKLGGFNGT 361
+ V L VG +D + +GP+ ++ Q + + V+ A+ E +++ +G
Sbjct 300 ALRDAVNELYVGSALDQKSYLGPVASAAQFEKVSAFVDVALREANEVAQARLQVNPASGY 359
Query 362 IVEPTILKDVKPFMSIAKEELFGPVVSFMKFDSEDEAVDIANETPFGLSGAVHTSNLERG 421
V P ++ V + +EE+FGP+++ + DEA+ + N+T +GLS +V T NL G
Sbjct 360 YVAPLVVDGVGVQHPLVQEEVFGPLMTLLPVRDFDEAIAVCNDTVYGLSASVFTENLHAG 419
Query 422 VAFAKRIETGMIHVNDTTINDEPNVAFGGEK-QSGLGRLNGEWSLEEFTTLKWISVQH 478
+ F + GM+ VN T E FGG K S R G+ +L+ ++ K +V +
Sbjct 420 MRFLDEAQAGMVRVNLETSGVEYQAPFGGMKMSSSHTREQGQAALDFYSQTKTCAVYY 477
>PLKKBLCC_00444 aldehyde dehydrogenase family protein
Length=478
Score = 241 bits (615), Expect = 1e-74, Method: Compositional matrix adjust.
Identities = 147/478 (31%), Positives = 255/478 (53%), Gaps = 10/478 (2%)
Query 8 NKQFIGGKWQEGSSPNVLENKNPYTQKTFTTFRKATADDVDEAYRAAALAKKKWDAVNPF 67
++ +IGG+W ++ ++ TQ+T + +DV +A AA A KW ++ P
Sbjct 3 SRNYIGGEWMTPTAGELVVPNPSNTQETVGLVHLSAKEDVLQAGDAAVAALSKWTSMTPG 62
Query 68 EKRTILEKAVTYIEENEEAIIYLIMEELGG--TRLKAAFEIGLVKNIIKEAATFPIRMEG 125
+ +L KA +E E + +L E+G T +K + G+ N+++ A +R G
Sbjct 63 ARGEVLLKAAQLLEARAEEVAHLASSEMGKPITEMKGEVKRGI--NLLRYYAAEGVRAFG 120
Query 126 KILPSTIDGKENRLYRVPAGVVGVISPFNFPFFLSMKSVAPALGAGNGVVLKPHEETPIC 185
++P++ RVP GVVG+I+P+NFP + + +APAL GN +V KP E +
Sbjct 121 SVIPASQQQVLQYTKRVPLGVVGLITPWNFPIAIPIWKLAPALICGNTIVWKPAENASLS 180
Query 186 GGTLIAKIFENAGIPAGLLNVVVTDIAEIGDSFVEHPVPRIISFTGSTKVGSYIGQLAMK 245
T + ++ +AG+PAG+LN V+ + +G + ++ +SFTGST+ G +G+ A +
Sbjct 181 A-TALTQVLVDAGLPAGVLNTVIGQGSVVGQALMDEVPLDAVSFTGSTQTGLKVGEQAAR 239
Query 246 HFKKPLLELGGNSAFIVLEDADIEYAVNAAVFSRFTHQGQICMSANRVLVHSSIYDKFLE 305
K E+GG +A +VL DA+++ AV A V FT GQ C + +RV+V + IY++F+
Sbjct 240 RNIKYQTEMGGKNAAVVLADANLDIAVPAVVSGAFTSAGQKCTATSRVIVEAGIYNRFVA 299
Query 306 LYQAKVESLKVGDPMDPDTIIGPLINSRQTDGLMKTVEQAIEE----GAVPVKLGGFNGT 361
+ V L VG +D + +GP+ ++ Q + + V+ A+ E +++ +G
Sbjct 300 ALRDAVNELYVGSALDQKSYLGPVASAAQFEKVSAFVDVALREANEVAQARLQVNPASGY 359
Query 362 IVEPTILKDVKPFMSIAKEELFGPVVSFMKFDSEDEAVDIANETPFGLSGAVHTSNLERG 421
V P ++ V + +EE+FGP+++ + DEA+ + N+T +GLS +V T NL G
Sbjct 360 YVAPLVVDGVGVQHPLVQEEVFGPLMTLLPVRDFDEAIAVCNDTVYGLSASVFTENLHAG 419
Query 422 VAFAKRIETGMIHVNDTTINDEPNVAFGGEK-QSGLGRLNGEWSLEEFTTLKWISVQH 478
+ F + GM+ VN T E FGG K S R G+ +L+ ++ K +V +
Sbjct 420 MRFLDEAQAGMVRVNLETSGVEYQAPFGGMKMSSSHTREQGQAALDFYSQTKTCAVYY 477
>KFAPOJEI_00960 Aldehyde dehydrogenase, thermostable
Length=478
Score = 238 bits (606), Expect = 3e-73, Method: Compositional matrix adjust.
Identities = 143/476 (30%), Positives = 249/476 (52%), Gaps = 6/476 (1%)
Query 8 NKQFIGGKWQEGSSPNVLENKNPYTQKTFTTFRKATADDVDEAYRAAALAKKKWDAVNPF 67
+K ++GG+W + + + T + + +T D EA AA A W N
Sbjct 3 SKNYVGGEWVIPNGRQTVIHNPSNTVEEYGVIHLSTQHDAVEAGEAAKHAVTGWVNTNTA 62
Query 68 EKRTILEKAVTYIEENEEAIIYLIMEELGGTRLKAAFEIGLVKNIIKEAATFPIRMEGKI 127
+ L +A + + ++ I E+G + E+ +++ +R G +
Sbjct 63 ARGEFLLRAADLLRQRQDEIALTASSEMGKPISEMKGEVLRGIQLLRYYGAEGVRAIGSV 122
Query 128 LPSTIDGKENRLYRVPAGVVGVISPFNFPFFLSMKSVAPALGAGNGVVLKPHEETPICGG 187
+P++ D RVP G+VG+I+P+NFP + + +APAL GN +V KP E +
Sbjct 123 IPASKDNILQYTRRVPLGIVGIITPWNFPIAIPIWKLAPALLCGNTIVWKPSEIASLSA- 181
Query 188 TLIAKIFENAGIPAGLLNVVVTDIAEIGDSFVEHPVPRIISFTGSTKVGSYIGQLAMKHF 247
TL+ K+F +AG+P G+LN+VV + + +G + ++ +SFTGST+ GS I A +
Sbjct 182 TLLMKVFADAGLPPGVLNLVVGEGSVVGRALLDELPLDAVSFTGSTQTGSSIATQAARRN 241
Query 248 KKPLLELGGNSAFIVLEDADIEYAVNAAVFSRFTHQGQICMSANRVLVHSSIYDKFLELY 307
K E+GG +A +VL DA+++ AV+A + F+ GQ C + +RV+V S++YD+F+ L+
Sbjct 242 IKYQTEMGGKNAAVVLRDANLDLAVSAVISGAFSSAGQKCTATSRVIVESAVYDEFVSLF 301
Query 308 QAKVESLKVGDPMDPDTIIGPLINSRQTDGLMKTVEQAIEE----GAVPVKLGGFNGTIV 363
Q +V +L VG +DP + +GP+ ++ Q D + K VE A E +++ +G +
Sbjct 302 QHEVRNLYVGSALDPKSYLGPVASASQYDKVAKYVEIARHEANSIAKANIQVDPTSGYYI 361
Query 364 EPTILKDVKPFMSIAKEELFGPVVSFMKFDSEDEAVDIANETPFGLSGAVHTSNLERGVA 423
P + + + +EE+FGP+V F+ + D+A+ + N+T +GLS +V T NL +
Sbjct 362 PPLAVDGISVEHQLVQEEIFGPLVVFLPVQNFDDALTVCNKTVYGLSASVFTENLNNSLR 421
Query 424 FAKRIETGMIHVNDTTINDEPNVAFGGEK-QSGLGRLNGEWSLEEFTTLKWISVQH 478
F GM+ VN T E FGG S R G+ +L+ ++ K ++ +
Sbjct 422 FLDEAHVGMVRVNLETAGVEYQAPFGGMGLSSSHSREQGQPALDFYSQTKTCAIYY 477
>PKEAFELD_03818 aldehyde dehydrogenase family protein
Length=478
Score = 238 bits (606), Expect = 3e-73, Method: Compositional matrix adjust.
Identities = 143/476 (30%), Positives = 249/476 (52%), Gaps = 6/476 (1%)
Query 8 NKQFIGGKWQEGSSPNVLENKNPYTQKTFTTFRKATADDVDEAYRAAALAKKKWDAVNPF 67
+K ++GG+W + + + T + + +T D EA AA A W N
Sbjct 3 SKNYVGGEWVIPNGRQTVIHNPSNTVEEYGVIHLSTQHDAVEAGEAAKHAVTGWVNTNTA 62
Query 68 EKRTILEKAVTYIEENEEAIIYLIMEELGGTRLKAAFEIGLVKNIIKEAATFPIRMEGKI 127
+ L +A + + ++ I E+G + E+ +++ +R G +
Sbjct 63 ARGEFLLRAADLLRQRQDEIALTASSEMGKPISEMKGEVLRGIQLLRYYGAEGVRAIGSV 122
Query 128 LPSTIDGKENRLYRVPAGVVGVISPFNFPFFLSMKSVAPALGAGNGVVLKPHEETPICGG 187
+P++ D RVP G+VG+I+P+NFP + + +APAL GN +V KP E +
Sbjct 123 IPASKDNILQYTRRVPLGIVGIITPWNFPIAIPIWKLAPALLCGNTIVWKPSEIASLSA- 181
Query 188 TLIAKIFENAGIPAGLLNVVVTDIAEIGDSFVEHPVPRIISFTGSTKVGSYIGQLAMKHF 247
TL+ K+F +AG+P G+LN+VV + + +G + ++ +SFTGST+ GS I A +
Sbjct 182 TLLMKVFADAGLPPGVLNLVVGEGSVVGRALLDELPLDAVSFTGSTQTGSSIATQAARRN 241
Query 248 KKPLLELGGNSAFIVLEDADIEYAVNAAVFSRFTHQGQICMSANRVLVHSSIYDKFLELY 307
K E+GG +A +VL DA+++ AV+A + F+ GQ C + +RV+V S++YD+F+ L+
Sbjct 242 IKYQTEMGGKNAAVVLRDANLDLAVSAVISGAFSSAGQKCTATSRVIVESAVYDEFVSLF 301
Query 308 QAKVESLKVGDPMDPDTIIGPLINSRQTDGLMKTVEQAIEE----GAVPVKLGGFNGTIV 363
Q +V +L VG +DP + +GP+ ++ Q D + K VE A E +++ +G +
Sbjct 302 QHEVRNLYVGSALDPKSYLGPVASASQYDKVAKYVEIARHEANSIAKANIQVDPTSGYYI 361
Query 364 EPTILKDVKPFMSIAKEELFGPVVSFMKFDSEDEAVDIANETPFGLSGAVHTSNLERGVA 423
P + + + +EE+FGP+V F+ + D+A+ + N+T +GLS +V T NL +
Sbjct 362 PPLAVDGISVEHQLVQEEIFGPLVVFLPVQNFDDALTVCNKTVYGLSASVFTENLNNSLR 421
Query 424 FAKRIETGMIHVNDTTINDEPNVAFGGEK-QSGLGRLNGEWSLEEFTTLKWISVQH 478
F GM+ VN T E FGG S R G+ +L+ ++ K ++ +
Sbjct 422 FLDEAHVGMVRVNLETAGVEYQAPFGGMGLSSSHSREQGQPALDFYSQTKTCAIYY 477
>PLKKBLCC_03813 aldehyde dehydrogenase family protein
Length=478
Score = 238 bits (606), Expect = 3e-73, Method: Compositional matrix adjust.
Identities = 143/476 (30%), Positives = 249/476 (52%), Gaps = 6/476 (1%)
Query 8 NKQFIGGKWQEGSSPNVLENKNPYTQKTFTTFRKATADDVDEAYRAAALAKKKWDAVNPF 67
+K ++GG+W + + + T + + +T D EA AA A W N
Sbjct 3 SKNYVGGEWVIPNGRQTVIHNPSNTVEEYGVIHLSTQHDAVEAGEAAKHAVTGWVNTNTA 62
Query 68 EKRTILEKAVTYIEENEEAIIYLIMEELGGTRLKAAFEIGLVKNIIKEAATFPIRMEGKI 127
+ L +A + + ++ I E+G + E+ +++ +R G +
Sbjct 63 ARGEFLLRAADLLRQRQDEIALTASSEMGKPISEMKGEVLRGIQLLRYYGAEGVRAIGSV 122
Query 128 LPSTIDGKENRLYRVPAGVVGVISPFNFPFFLSMKSVAPALGAGNGVVLKPHEETPICGG 187
+P++ D RVP G+VG+I+P+NFP + + +APAL GN +V KP E +
Sbjct 123 IPASKDNILQYTRRVPLGIVGIITPWNFPIAIPIWKLAPALLCGNTIVWKPSEIASLSA- 181
Query 188 TLIAKIFENAGIPAGLLNVVVTDIAEIGDSFVEHPVPRIISFTGSTKVGSYIGQLAMKHF 247
TL+ K+F +AG+P G+LN+VV + + +G + ++ +SFTGST+ GS I A +
Sbjct 182 TLLMKVFADAGLPPGVLNLVVGEGSVVGRALLDELPLDAVSFTGSTQTGSSIATQAARRN 241
Query 248 KKPLLELGGNSAFIVLEDADIEYAVNAAVFSRFTHQGQICMSANRVLVHSSIYDKFLELY 307
K E+GG +A +VL DA+++ AV+A + F+ GQ C + +RV+V S++YD+F+ L+
Sbjct 242 IKYQTEMGGKNAAVVLRDANLDLAVSAVISGAFSSAGQKCTATSRVIVESAVYDEFVSLF 301
Query 308 QAKVESLKVGDPMDPDTIIGPLINSRQTDGLMKTVEQAIEE----GAVPVKLGGFNGTIV 363
Q +V +L VG +DP + +GP+ ++ Q D + K VE A E +++ +G +
Sbjct 302 QHEVRNLYVGSALDPKSYLGPVASASQYDKVAKYVEIARHEANSIAKANIQVDPTSGYYI 361
Query 364 EPTILKDVKPFMSIAKEELFGPVVSFMKFDSEDEAVDIANETPFGLSGAVHTSNLERGVA 423
P + + + +EE+FGP+V F+ + D+A+ + N+T +GLS +V T NL +
Sbjct 362 PPLAVDGISVEHQLVQEEIFGPLVVFLPVQNFDDALTVCNKTVYGLSASVFTENLNNSLR 421
Query 424 FAKRIETGMIHVNDTTINDEPNVAFGGEK-QSGLGRLNGEWSLEEFTTLKWISVQH 478
F GM+ VN T E FGG S R G+ +L+ ++ K ++ +
Sbjct 422 FLDEAHVGMVRVNLETAGVEYQAPFGGMGLSSSHSREQGQPALDFYSQTKTCAIYY 477
>KFAPOJEI_02828 Phenylacetaldehyde dehydrogenase
Length=484
Score = 234 bits (596), Expect = 1e-71, Method: Compositional matrix adjust.
Identities = 154/440 (35%), Positives = 232/440 (53%), Gaps = 15/440 (3%)
Query 47 VDEAYRAAALAKKKWDAV--NPFEKRT-ILEKAVTYIEENEEAIIYLIMEELGGTRLKAA 103
V+EA RA A++ W A P +R LE YI NE + L++ E G R +A
Sbjct 42 VEEANRAVESAQEAWPAWANTPVARRAGHLETIARYIVANESNLAELLVLENGKLRSEAI 101
Query 104 FEIGLVKNIIKEAATFPIRMEGKILPSTIDGKENRLYRVPAGVVGVISPFNFPFFLSMKS 163
E+ +++ A+ I + G L R P GVV VI P+N P L
Sbjct 102 GELRGAVGVLRFYASLAEEFSRDIRKADARGTVT-LSRQPTGVVSVIVPWNAPVQLGFLM 160
Query 164 VAPALGAGNGVVLKPHEETPICGGTLIAKIFENAGIPAGLLNVVVTDIAEIGDSFVEHPV 223
+AP + AGN +V+KP P+ ++ ++ + +P G+LN+V +G + V HP
Sbjct 161 IAPGIVAGNCLVVKPSNLAPLTLTRILVELAQQ--LPPGVLNIVPGGGTTVGAALVSHPK 218
Query 224 PRIISFTGSTKVGSYIGQLAMKHFKKPLLELGGNSAFIVLEDADIEYAV-NAAVFSRFTH 282
R ISFTGST VG I + A + K +ELGGN A I+L+DAD++ + + FT
Sbjct 219 VRKISFTGSTAVGRTIMEQAARTLKNVSMELGGNDAAIILKDADLDDRLFHGLAQGVFTS 278
Query 283 QGQICMSANRVLVHSSIYDKFLELYQAKVESLKVGDPMDPDTIIGPLINSRQTDGLMKTV 342
GQIC + R+ VH IY FLE ++ ++VG +DP + +GP+ N Q + + +
Sbjct 279 AGQICYAVKRIYVHQDIYRTFLEGFRETAGQIRVGAGLDPTSTMGPVHNRDQLNQIQYLI 338
Query 343 EQAIEEGAVPVKLGGF-------NGTIVEPTILKDVKPFMSIAKEELFGPVVSFMKFDSE 395
EQA GAV +G F G + P I+ DV+ + +EE FGPVV + F +E
Sbjct 339 EQAKSAGAVVEAVGDFVEGVDPEAGYFMLPHIVHDVEQSNPLVREEQFGPVVPIVPFATE 398
Query 396 DEAVDIANETPFGLSGAVHTSNLERGVAFAKRIETGMIHVNDTTIN-DEPNVAFGGEKQS 454
DEA+ +AN+T FGL ++ T ++ER AKR+++G + +N + ++ FGG KQS
Sbjct 399 DEAIQLANDTEFGLGNSIWTRDVERAHELAKRLQSGSVFLNVHRVGASAADMPFGGFKQS 458
Query 455 GLGRLNGEWSLEEFTTLKWI 474
G+GR + L E T L+ I
Sbjct 459 GIGRGHAVEGLHEHTELQAI 478
>PKEAFELD_01672 NAD-dependent succinate-semialdehyde dehydrogenase
Length=484
Score = 234 bits (596), Expect = 1e-71, Method: Compositional matrix adjust.
Identities = 154/440 (35%), Positives = 232/440 (53%), Gaps = 15/440 (3%)
Query 47 VDEAYRAAALAKKKWDAV--NPFEKRT-ILEKAVTYIEENEEAIIYLIMEELGGTRLKAA 103
V+EA RA A++ W A P +R LE YI NE + L++ E G R +A
Sbjct 42 VEEANRAVESAQEAWPAWANTPVARRAGHLETIARYIVANESNLAELLVLENGKLRSEAI 101
Query 104 FEIGLVKNIIKEAATFPIRMEGKILPSTIDGKENRLYRVPAGVVGVISPFNFPFFLSMKS 163
E+ +++ A+ I + G L R P GVV VI P+N P L
Sbjct 102 GELRGAVGVLRFYASLAEEFSRDIRKADARGTVT-LSRQPTGVVSVIVPWNAPVQLGFLM 160
Query 164 VAPALGAGNGVVLKPHEETPICGGTLIAKIFENAGIPAGLLNVVVTDIAEIGDSFVEHPV 223
+AP + AGN +V+KP P+ ++ ++ + +P G+LN+V +G + V HP
Sbjct 161 IAPGIVAGNCLVVKPSNLAPLTLTRILVELAQQ--LPPGVLNIVPGGGTTVGAALVSHPK 218
Query 224 PRIISFTGSTKVGSYIGQLAMKHFKKPLLELGGNSAFIVLEDADIEYAV-NAAVFSRFTH 282
R ISFTGST VG I + A + K +ELGGN A I+L+DAD++ + + FT
Sbjct 219 VRKISFTGSTAVGRTIMEQAARTLKNVSMELGGNDAAIILKDADLDDRLFHGLAQGVFTS 278
Query 283 QGQICMSANRVLVHSSIYDKFLELYQAKVESLKVGDPMDPDTIIGPLINSRQTDGLMKTV 342
GQIC + R+ VH IY FLE ++ ++VG +DP + +GP+ N Q + + +
Sbjct 279 AGQICYAVKRIYVHQDIYRTFLEGFRETAGQIRVGAGLDPTSTMGPVHNRDQLNQIQYLI 338
Query 343 EQAIEEGAVPVKLGGF-------NGTIVEPTILKDVKPFMSIAKEELFGPVVSFMKFDSE 395
EQA GAV +G F G + P I+ DV+ + +EE FGPVV + F +E
Sbjct 339 EQAKSAGAVVEAVGDFVEGVDPEAGYFMLPHIVHDVEQSNPLVREEQFGPVVPIVPFATE 398
Query 396 DEAVDIANETPFGLSGAVHTSNLERGVAFAKRIETGMIHVNDTTIN-DEPNVAFGGEKQS 454
DEA+ +AN+T FGL ++ T ++ER AKR+++G + +N + ++ FGG KQS
Sbjct 399 DEAIQLANDTEFGLGNSIWTRDVERAHELAKRLQSGSVFLNVHRVGASAADMPFGGFKQS 458
Query 455 GLGRLNGEWSLEEFTTLKWI 474
G+GR + L E T L+ I
Sbjct 459 GIGRGHAVEGLHEHTELQAI 478
>PLKKBLCC_01672 NAD-dependent succinate-semialdehyde dehydrogenase
Length=484
Score = 234 bits (596), Expect = 1e-71, Method: Compositional matrix adjust.
Identities = 154/440 (35%), Positives = 232/440 (53%), Gaps = 15/440 (3%)
Query 47 VDEAYRAAALAKKKWDAV--NPFEKRT-ILEKAVTYIEENEEAIIYLIMEELGGTRLKAA 103
V+EA RA A++ W A P +R LE YI NE + L++ E G R +A
Sbjct 42 VEEANRAVESAQEAWPAWANTPVARRAGHLETIARYIVANESNLAELLVLENGKLRSEAI 101
Query 104 FEIGLVKNIIKEAATFPIRMEGKILPSTIDGKENRLYRVPAGVVGVISPFNFPFFLSMKS 163
E+ +++ A+ I + G L R P GVV VI P+N P L
Sbjct 102 GELRGAVGVLRFYASLAEEFSRDIRKADARGTVT-LSRQPTGVVSVIVPWNAPVQLGFLM 160
Query 164 VAPALGAGNGVVLKPHEETPICGGTLIAKIFENAGIPAGLLNVVVTDIAEIGDSFVEHPV 223
+AP + AGN +V+KP P+ ++ ++ + +P G+LN+V +G + V HP
Sbjct 161 IAPGIVAGNCLVVKPSNLAPLTLTRILVELAQQ--LPPGVLNIVPGGGTTVGAALVSHPK 218
Query 224 PRIISFTGSTKVGSYIGQLAMKHFKKPLLELGGNSAFIVLEDADIEYAV-NAAVFSRFTH 282
R ISFTGST VG I + A + K +ELGGN A I+L+DAD++ + + FT
Sbjct 219 VRKISFTGSTAVGRTIMEQAARTLKNVSMELGGNDAAIILKDADLDDRLFHGLAQGVFTS 278
Query 283 QGQICMSANRVLVHSSIYDKFLELYQAKVESLKVGDPMDPDTIIGPLINSRQTDGLMKTV 342
GQIC + R+ VH IY FLE ++ ++VG +DP + +GP+ N Q + + +
Sbjct 279 AGQICYAVKRIYVHQDIYRTFLEGFRETAGQIRVGAGLDPTSTMGPVHNRDQLNQIQYLI 338
Query 343 EQAIEEGAVPVKLGGF-------NGTIVEPTILKDVKPFMSIAKEELFGPVVSFMKFDSE 395
EQA GAV +G F G + P I+ DV+ + +EE FGPVV + F +E
Sbjct 339 EQAKSAGAVVEAVGDFVEGVDPEAGYFMLPHIVHDVEQSNPLVREEQFGPVVPIVPFATE 398
Query 396 DEAVDIANETPFGLSGAVHTSNLERGVAFAKRIETGMIHVNDTTIN-DEPNVAFGGEKQS 454
DEA+ +AN+T FGL ++ T ++ER AKR+++G + +N + ++ FGG KQS
Sbjct 399 DEAIQLANDTEFGLGNSIWTRDVERAHELAKRLQSGSVFLNVHRVGASAADMPFGGFKQS 458
Query 455 GLGRLNGEWSLEEFTTLKWI 474
G+GR + L E T L+ I
Sbjct 459 GIGRGHAVEGLHEHTELQAI 478
>KFAPOJEI_02089 NADP/NAD-dependent aldehyde dehydrogenase PuuC
Length=496
Score = 229 bits (584), Expect = 7e-70, Method: Compositional matrix adjust.
Identities = 158/483 (33%), Positives = 245/483 (51%), Gaps = 23/483 (5%)
Query 11 FIGGKWQEGSSPNVLENKNPYTQKTFTTFRKATADDVDEAYRAA--ALAKKKWDAVNPFE 68
+I G++++ LE NP T +F +AT DVD A AA A + W + E
Sbjct 20 YINGEFRKSQDEGTLETINPATGTVLGSFYRATKSDVDAAVEAASKAFHEGPWKKTSKKE 79
Query 69 KRTILEKAVTYIEENEEAIIYLIMEELGGTRLKA-AFEIGLVK--NIIKEAATFPIRMEG 125
+ +L + I ++ + L E L +L + ++ LV+ +I A + + G
Sbjct 80 RAKVLHQIADAIRRHQAELSTL--ETLDNGKLYSESWYDDLVETADIFDYYAGWTDKFYG 137
Query 126 KILPSTIDGKE-NRLYRVPAGVVGVISPFNFPFFLSMKSVAPALGAGNGVVLKPHEETPI 184
+ P +DG N R P GV G I P+N+P + +APAL GN VVLKP E T +
Sbjct 138 ETSP--VDGDFINYTSREPVGVCGQIVPWNYPILMVSWKLAPALAMGNTVVLKPSEVTSL 195
Query 185 CGGTLIAKIFENAGIPAGLLNVVVTDIAEIGDSFVEHPVPRIISFTGSTKVGS-YIGQLA 243
L+ + E +P G++N+V+ ++G H I+FTGST VG + A
Sbjct 196 SAIRLVEILHEEVELPRGVINLVLGG-GDVGAEIANHMHVDKIAFTGSTAVGKKLLHGSA 254
Query 244 MKHFKKPLLELGGNSAFIVLEDA-DIEYAVNAAVFSRFTHQGQICMSANRVLVHSSIYDK 302
+ K LELGG S IV ED D+E+A+ + + FTH+G+ C + +R+ VH YD
Sbjct 255 DSNLKTLSLELGGKSPNIVFEDVPDLEFAIERSFYGLFTHKGEKCSAPSRLFVHKKHYDT 314
Query 303 FLELYQAKVESLKVGDPMDPDTIIGPLINSRQTDGLMKTVEQAIEEGAVPVKLG------ 356
F+ +S +GDP DP T G + + +++ + IE+GA V G
Sbjct 315 FVSRLAEMADSYVLGDPFDPSTNQGAQSSKLHMEKILRYIGYGIEDGARLVAGGRRDTSG 374
Query 357 -GFNGTIVEPTILKDVKPFMSIAKEELFGPVVSFMKFDSEDEAVDIANETPFGLSGAVHT 415
+G V PTI DV M IA++E+FGPV+ + F EDE + +AN+T +GL+ + T
Sbjct 375 SNADGYFVRPTIFADVDNKMRIAQDEIFGPVLPIIPFSDEDEVIRMANDTTYGLAAGLWT 434
Query 416 SNLERGVAFAKRIETGMIHVNDTTINDEPNVAFGGEKQSGLGRLNGEWSLEEFTTLK--W 473
++ R A ++E GM+ +N D + FGG KQSG G+ SLE +T +K W
Sbjct 435 KDISRAHRVAAQLEAGMVFINKYGCYDF-SAPFGGFKQSGWGKEYAIHSLESYTKVKSIW 493
Query 474 ISV 476
+++
Sbjct 494 VAL 496
>PKEAFELD_04658 aldehyde dehydrogenase family protein
Length=496
Score = 229 bits (584), Expect = 7e-70, Method: Compositional matrix adjust.
Identities = 158/483 (33%), Positives = 245/483 (51%), Gaps = 23/483 (5%)
Query 11 FIGGKWQEGSSPNVLENKNPYTQKTFTTFRKATADDVDEAYRAA--ALAKKKWDAVNPFE 68
+I G++++ LE NP T +F +AT DVD A AA A + W + E
Sbjct 20 YINGEFRKSQDEGTLETINPATGTVLGSFYRATKSDVDAAVEAASKAFHEGPWKKTSKKE 79
Query 69 KRTILEKAVTYIEENEEAIIYLIMEELGGTRLKA-AFEIGLVK--NIIKEAATFPIRMEG 125
+ +L + I ++ + L E L +L + ++ LV+ +I A + + G
Sbjct 80 RAKVLHQIADAIRRHQAELSTL--ETLDNGKLYSESWYDDLVETADIFDYYAGWTDKFYG 137
Query 126 KILPSTIDGKE-NRLYRVPAGVVGVISPFNFPFFLSMKSVAPALGAGNGVVLKPHEETPI 184
+ P +DG N R P GV G I P+N+P + +APAL GN VVLKP E T +
Sbjct 138 ETSP--VDGDFINYTSREPVGVCGQIVPWNYPILMVSWKLAPALAMGNTVVLKPSEVTSL 195
Query 185 CGGTLIAKIFENAGIPAGLLNVVVTDIAEIGDSFVEHPVPRIISFTGSTKVGS-YIGQLA 243
L+ + E +P G++N+V+ ++G H I+FTGST VG + A
Sbjct 196 SAIRLVEILHEEVELPRGVINLVLGG-GDVGAEIANHMHVDKIAFTGSTAVGKKLLHGSA 254
Query 244 MKHFKKPLLELGGNSAFIVLEDA-DIEYAVNAAVFSRFTHQGQICMSANRVLVHSSIYDK 302
+ K LELGG S IV ED D+E+A+ + + FTH+G+ C + +R+ VH YD
Sbjct 255 DSNLKTLSLELGGKSPNIVFEDVPDLEFAIERSFYGLFTHKGEKCSAPSRLFVHKKHYDT 314
Query 303 FLELYQAKVESLKVGDPMDPDTIIGPLINSRQTDGLMKTVEQAIEEGAVPVKLG------ 356
F+ +S +GDP DP T G + + +++ + IE+GA V G
Sbjct 315 FVSRLAEMADSYVLGDPFDPSTNQGAQSSKLHMEKILRYIGYGIEDGARLVAGGRRDTSG 374
Query 357 -GFNGTIVEPTILKDVKPFMSIAKEELFGPVVSFMKFDSEDEAVDIANETPFGLSGAVHT 415
+G V PTI DV M IA++E+FGPV+ + F EDE + +AN+T +GL+ + T
Sbjct 375 SNADGYFVRPTIFADVDNKMRIAQDEIFGPVLPIIPFSDEDEVIRMANDTTYGLAAGLWT 434
Query 416 SNLERGVAFAKRIETGMIHVNDTTINDEPNVAFGGEKQSGLGRLNGEWSLEEFTTLK--W 473
++ R A ++E GM+ +N D + FGG KQSG G+ SLE +T +K W
Sbjct 435 KDISRAHRVAAQLEAGMVFINKYGCYDF-SAPFGGFKQSGWGKEYAIHSLESYTKVKSIW 493
Query 474 ISV 476
+++
Sbjct 494 VAL 496
>PLKKBLCC_04654 aldehyde dehydrogenase family protein
Length=496
Score = 229 bits (584), Expect = 7e-70, Method: Compositional matrix adjust.
Identities = 158/483 (33%), Positives = 245/483 (51%), Gaps = 23/483 (5%)
Query 11 FIGGKWQEGSSPNVLENKNPYTQKTFTTFRKATADDVDEAYRAA--ALAKKKWDAVNPFE 68
+I G++++ LE NP T +F +AT DVD A AA A + W + E
Sbjct 20 YINGEFRKSQDEGTLETINPATGTVLGSFYRATKSDVDAAVEAASKAFHEGPWKKTSKKE 79
Query 69 KRTILEKAVTYIEENEEAIIYLIMEELGGTRLKA-AFEIGLVK--NIIKEAATFPIRMEG 125
+ +L + I ++ + L E L +L + ++ LV+ +I A + + G
Sbjct 80 RAKVLHQIADAIRRHQAELSTL--ETLDNGKLYSESWYDDLVETADIFDYYAGWTDKFYG 137
Query 126 KILPSTIDGKE-NRLYRVPAGVVGVISPFNFPFFLSMKSVAPALGAGNGVVLKPHEETPI 184
+ P +DG N R P GV G I P+N+P + +APAL GN VVLKP E T +
Sbjct 138 ETSP--VDGDFINYTSREPVGVCGQIVPWNYPILMVSWKLAPALAMGNTVVLKPSEVTSL 195
Query 185 CGGTLIAKIFENAGIPAGLLNVVVTDIAEIGDSFVEHPVPRIISFTGSTKVGS-YIGQLA 243
L+ + E +P G++N+V+ ++G H I+FTGST VG + A
Sbjct 196 SAIRLVEILHEEVELPRGVINLVLGG-GDVGAEIANHMHVDKIAFTGSTAVGKKLLHGSA 254
Query 244 MKHFKKPLLELGGNSAFIVLEDA-DIEYAVNAAVFSRFTHQGQICMSANRVLVHSSIYDK 302
+ K LELGG S IV ED D+E+A+ + + FTH+G+ C + +R+ VH YD
Sbjct 255 DSNLKTLSLELGGKSPNIVFEDVPDLEFAIERSFYGLFTHKGEKCSAPSRLFVHKKHYDT 314
Query 303 FLELYQAKVESLKVGDPMDPDTIIGPLINSRQTDGLMKTVEQAIEEGAVPVKLG------ 356
F+ +S +GDP DP T G + + +++ + IE+GA V G
Sbjct 315 FVSRLAEMADSYVLGDPFDPSTNQGAQSSKLHMEKILRYIGYGIEDGARLVAGGRRDTSG 374
Query 357 -GFNGTIVEPTILKDVKPFMSIAKEELFGPVVSFMKFDSEDEAVDIANETPFGLSGAVHT 415
+G V PTI DV M IA++E+FGPV+ + F EDE + +AN+T +GL+ + T
Sbjct 375 SNADGYFVRPTIFADVDNKMRIAQDEIFGPVLPIIPFSDEDEVIRMANDTTYGLAAGLWT 434
Query 416 SNLERGVAFAKRIETGMIHVNDTTINDEPNVAFGGEKQSGLGRLNGEWSLEEFTTLK--W 473
++ R A ++E GM+ +N D + FGG KQSG G+ SLE +T +K W
Sbjct 435 KDISRAHRVAAQLEAGMVFINKYGCYDF-SAPFGGFKQSGWGKEYAIHSLESYTKVKSIW 493
Query 474 ISV 476
+++
Sbjct 494 VAL 496
>KFAPOJEI_04405 Betaine aldehyde dehydrogenase
Length=493
Score = 228 bits (582), Expect = 1e-69, Method: Compositional matrix adjust.
Identities = 155/483 (32%), Positives = 246/483 (51%), Gaps = 17/483 (4%)
Query 6 ELNKQFIGGKWQEGSSPNVLENKNPYTQKTFTTFRKATADDVDEAYRAA--ALAKKKWDA 63
E + I G+W +G++ V NP T + R A V +A A A + W
Sbjct 3 EYLQPLIDGRWVDGAA-TVRSLINPATGEVIARIRDVDATQVHDAVVVAKHAFEQTNWAT 61
Query 64 VNPFEKRTILEKAVTYIEENEEAIIYLIMEELGGTRLKAAFEIGLVKNIIKEAATFPIRM 123
P R +L K +E + L + G ++ ++ + + A I
Sbjct 62 DTPLRVR-VLRKIADRLEMAADEFARLETQNTGKPLRESELDVADSVSCFRYYADL-IES 119
Query 124 EGKILPSTIDGKENRLYRVPAGVVGVISPFNFPFFLSMKSVAPALGAGNGVVLKPHEETP 183
+ DG ++ + P GV G+I P+NFP L + +APAL AGN VV KP E TP
Sbjct 120 KRPWQKEMWDGSKSLVVYEPVGVCGLIVPWNFPLLLGVWKLAPALAAGNTVVFKPAEITP 179
Query 184 ICGGTLIAKIFENAGIPAGLLNVVVTDIAEIGDSFVEHPVPRIISFTGSTKVGSYIGQLA 243
+ L + + +G+P G+ N+V+ D +G++ + HP ISFTG +K G +I
Sbjct 180 LTMLKL-GGLAQESGMPDGVFNIVLGDGQVVGEAMIRHPDVDKISFTGGSKTGKHIYMTC 238
Query 244 MKHFKKPLLELGGNSAFIVLEDADIEYAVNAAVFSRFTHQGQICMSANRVLVHSSIYDKF 303
+ K+ LELGG S +V +D D + +V+ +F F +QGQ+C++++R+LVH SIY +F
Sbjct 239 AEGLKRVSLELGGKSPLLVFDDVDSDISVDIVLFGAFFNQGQVCVASSRILVHESIYREF 298
Query 304 LELYQAKVESLKVGDPMDPDTIIGPLINSRQTDGLMKTVEQAIEEGAVPVKLGG-----F 358
+E + + L++GDP DPDT +GPL ++ + + + + A GA + GG
Sbjct 299 IEKLRQRAMELRLGDPFDPDTDLGPLASAAHLEKINEYIRDAQAAGAT-LLCGGKVKPDL 357
Query 359 NGTIVEPTILKDVKPFMSIAKEELFGPVVSFMKFDSEDEAVDIANETPFGLSGAVHTSNL 418
+EPTI V M I +EE+FGPV++ F SE +A+ +AN+T +GL+ V T++L
Sbjct 358 GPLFLEPTIFVGVMQDMDIVQEEVFGPVITVQPFASEADAIALANDTKYGLAAGVITNDL 417
Query 419 ERGVAFAKRIETGMIHVNDTTINDEPNV--AFGGEKQSGLGRLNGEWSLEEFTTLKWISV 476
R A+ + G + +N P+V +GG K SG+GR G L F K I++
Sbjct 418 ARAERVARSLRAGTVWLNGY---HTPHVEAPWGGFKHSGIGRELGPEGLTGFMEPKHINI 474
Query 477 QHE 479
E
Sbjct 475 HPE 477
>PKEAFELD_01218 aldehyde dehydrogenase family protein
Length=493
Score = 228 bits (582), Expect = 1e-69, Method: Compositional matrix adjust.
Identities = 155/483 (32%), Positives = 246/483 (51%), Gaps = 17/483 (4%)
Query 6 ELNKQFIGGKWQEGSSPNVLENKNPYTQKTFTTFRKATADDVDEAYRAA--ALAKKKWDA 63
E + I G+W +G++ V NP T + R A V +A A A + W
Sbjct 3 EYLQPLIDGRWVDGAA-TVRSLINPATGEVIARIRDVDATQVHDAVVVAKHAFEQTNWAT 61
Query 64 VNPFEKRTILEKAVTYIEENEEAIIYLIMEELGGTRLKAAFEIGLVKNIIKEAATFPIRM 123
P R +L K +E + L + G ++ ++ + + A I
Sbjct 62 DTPLRVR-VLRKIADRLEMAADEFARLETQNTGKPLRESELDVADSVSCFRYYADL-IES 119
Query 124 EGKILPSTIDGKENRLYRVPAGVVGVISPFNFPFFLSMKSVAPALGAGNGVVLKPHEETP 183
+ DG ++ + P GV G+I P+NFP L + +APAL AGN VV KP E TP
Sbjct 120 KRPWQKEMWDGSKSLVVYEPVGVCGLIVPWNFPLLLGVWKLAPALAAGNTVVFKPAEITP 179
Query 184 ICGGTLIAKIFENAGIPAGLLNVVVTDIAEIGDSFVEHPVPRIISFTGSTKVGSYIGQLA 243
+ L + + +G+P G+ N+V+ D +G++ + HP ISFTG +K G +I
Sbjct 180 LTMLKL-GGLAQESGMPDGVFNIVLGDGQVVGEAMIRHPDVDKISFTGGSKTGKHIYMTC 238
Query 244 MKHFKKPLLELGGNSAFIVLEDADIEYAVNAAVFSRFTHQGQICMSANRVLVHSSIYDKF 303
+ K+ LELGG S +V +D D + +V+ +F F +QGQ+C++++R+LVH SIY +F
Sbjct 239 AEGLKRVSLELGGKSPLLVFDDVDSDISVDIVLFGAFFNQGQVCVASSRILVHESIYREF 298
Query 304 LELYQAKVESLKVGDPMDPDTIIGPLINSRQTDGLMKTVEQAIEEGAVPVKLGG-----F 358
+E + + L++GDP DPDT +GPL ++ + + + + A GA + GG
Sbjct 299 IEKLRQRAMELRLGDPFDPDTDLGPLASAAHLEKINEYIRDAQAAGAT-LLCGGKVKPDL 357
Query 359 NGTIVEPTILKDVKPFMSIAKEELFGPVVSFMKFDSEDEAVDIANETPFGLSGAVHTSNL 418
+EPTI V M I +EE+FGPV++ F SE +A+ +AN+T +GL+ V T++L
Sbjct 358 GPLFLEPTIFVGVMQDMDIVQEEVFGPVITVQPFASEADAIALANDTKYGLAAGVITNDL 417
Query 419 ERGVAFAKRIETGMIHVNDTTINDEPNV--AFGGEKQSGLGRLNGEWSLEEFTTLKWISV 476
R A+ + G + +N P+V +GG K SG+GR G L F K I++
Sbjct 418 ARAERVARSLRAGTVWLNGY---HTPHVEAPWGGFKHSGIGRELGPEGLTGFMEPKHINI 474
Query 477 QHE 479
E
Sbjct 475 HPE 477
>PLKKBLCC_01219 aldehyde dehydrogenase family protein
Length=493
Score = 228 bits (582), Expect = 1e-69, Method: Compositional matrix adjust.
Identities = 155/483 (32%), Positives = 246/483 (51%), Gaps = 17/483 (4%)
Query 6 ELNKQFIGGKWQEGSSPNVLENKNPYTQKTFTTFRKATADDVDEAYRAA--ALAKKKWDA 63
E + I G+W +G++ V NP T + R A V +A A A + W
Sbjct 3 EYLQPLIDGRWVDGAA-TVRSLINPATGEVIARIRDVDATQVHDAVVVAKHAFEQTNWAT 61
Query 64 VNPFEKRTILEKAVTYIEENEEAIIYLIMEELGGTRLKAAFEIGLVKNIIKEAATFPIRM 123
P R +L K +E + L + G ++ ++ + + A I
Sbjct 62 DTPLRVR-VLRKIADRLEMAADEFARLETQNTGKPLRESELDVADSVSCFRYYADL-IES 119
Query 124 EGKILPSTIDGKENRLYRVPAGVVGVISPFNFPFFLSMKSVAPALGAGNGVVLKPHEETP 183
+ DG ++ + P GV G+I P+NFP L + +APAL AGN VV KP E TP
Sbjct 120 KRPWQKEMWDGSKSLVVYEPVGVCGLIVPWNFPLLLGVWKLAPALAAGNTVVFKPAEITP 179
Query 184 ICGGTLIAKIFENAGIPAGLLNVVVTDIAEIGDSFVEHPVPRIISFTGSTKVGSYIGQLA 243
+ L + + +G+P G+ N+V+ D +G++ + HP ISFTG +K G +I
Sbjct 180 LTMLKL-GGLAQESGMPDGVFNIVLGDGQVVGEAMIRHPDVDKISFTGGSKTGKHIYMTC 238
Query 244 MKHFKKPLLELGGNSAFIVLEDADIEYAVNAAVFSRFTHQGQICMSANRVLVHSSIYDKF 303
+ K+ LELGG S +V +D D + +V+ +F F +QGQ+C++++R+LVH SIY +F
Sbjct 239 AEGLKRVSLELGGKSPLLVFDDVDSDISVDIVLFGAFFNQGQVCVASSRILVHESIYREF 298
Query 304 LELYQAKVESLKVGDPMDPDTIIGPLINSRQTDGLMKTVEQAIEEGAVPVKLGG-----F 358
+E + + L++GDP DPDT +GPL ++ + + + + A GA + GG
Sbjct 299 IEKLRQRAMELRLGDPFDPDTDLGPLASAAHLEKINEYIRDAQAAGAT-LLCGGKVKPDL 357
Query 359 NGTIVEPTILKDVKPFMSIAKEELFGPVVSFMKFDSEDEAVDIANETPFGLSGAVHTSNL 418
+EPTI V M I +EE+FGPV++ F SE +A+ +AN+T +GL+ V T++L
Sbjct 358 GPLFLEPTIFVGVMQDMDIVQEEVFGPVITVQPFASEADAIALANDTKYGLAAGVITNDL 417
Query 419 ERGVAFAKRIETGMIHVNDTTINDEPNV--AFGGEKQSGLGRLNGEWSLEEFTTLKWISV 476
R A+ + G + +N P+V +GG K SG+GR G L F K I++
Sbjct 418 ARAERVARSLRAGTVWLNGY---HTPHVEAPWGGFKHSGIGRELGPEGLTGFMEPKHINI 474
Query 477 QHE 479
E
Sbjct 475 HPE 477
>KFAPOJEI_01131 Phenylacetaldehyde dehydrogenase
Length=494
Score = 226 bits (576), Expect = 9e-69, Method: Compositional matrix adjust.
Identities = 150/476 (32%), Positives = 244/476 (51%), Gaps = 15/476 (3%)
Query 11 FIGGKWQEGSSPNVLENKNPYTQKTFTTFRKATADDVDEAYRAA--ALAKKKWDAVNPFE 68
FI GK+ +S + NP T + T +A +D+ A AA A + W ++
Sbjct 23 FIDGKFVPSASGKTFDTFNPATGEVLATVSEAQEEDIHRAVTAARRAFDEGPWSKMSGAA 82
Query 69 KRTILEKAVTYIEENEEAIIYLIMEELGG-TRLKAAFEIGLVKNIIKEAATFPIRMEGKI 127
+ +L K +E + + + + G R + ++ L + A + ++ G+
Sbjct 83 RGRLLYKLADLMELHRVELAQIDTLDNGKPIRETSRADVPLAVEHFRYYAGWATKIVGQT 142
Query 128 LPSTIDGKE-NRLYRVPAGVVGVISPFNFPFFLSMKSVAPALGAGNGVVLKPHEETPICG 186
+P + G N P GVVG I P+NFP ++ + AL G +VLKP E+TP+
Sbjct 143 IP--VSGNFFNYTRHEPVGVVGQIIPWNFPLLMAAWKMGAALAMGCTIVLKPAEQTPLSA 200
Query 187 GTLIAKIFENAGIPAGLLNVVVTDIAEIGDSFVEHPVPRIISFTGSTKVGSYIGQLAMKH 246
+AK+ + AG P G++NVV G V HP ++FTGST+VG I + A
Sbjct 201 -LYLAKLVQEAGFPDGVVNVVPGFGETAGAPLVNHPQVDKVAFTGSTEVGKLIMRQAADS 259
Query 247 FKKPLLELGGNSAFIVLEDADIEYAVNAAVFSRFTHQGQICMSANRVLVHSSIYDKFLEL 306
K+ LELGG S I+L DAD+ AV A+ +QGQ+C + +R+ + YD +
Sbjct 260 LKRVTLELGGKSPNIILPDADLSRAVPGALMGIMFNQGQVCCAGSRLFIQKKSYDNVVAD 319
Query 307 YQAKVESLKVGDPMDPDTIIGPLINSRQTDGLMKTVEQAIEEGAVPVKLGGFN----GTI 362
+ +++ G +D DT +GPL++ Q + ++ ++ + +GA + +GG G
Sbjct 320 LVSLAKNIHQGSGIDTDTEMGPLVSDEQQNKVLGYIDSGLNDGA-ELLVGGTRPFEAGYF 378
Query 363 VEPTILKDVKPFMSIAKEELFGPVVSFMKFDSEDEAVDIANETPFGLSGAVHTSNLERGV 422
V PTI +V+ M+IAKEE+FGPVV+ M F+ DE + AN + +GL+ + T N+
Sbjct 379 VSPTIFANVRDDMAIAKEEIFGPVVAAMPFEDLDEVIRRANNSDYGLAAGLWTENIRNAH 438
Query 423 AFAKRIETGMIHVNDTTINDEPNVAFGGEKQSGLGRLNGEWSLEEFTTLK--WISV 476
A +++ G + VN D FGG KQSG+GR G ++L +T +K WI++
Sbjct 439 YVANKLKAGTVWVNCYNAFDAA-APFGGYKQSGIGREMGSYALNNYTEVKDVWINL 493
>PKEAFELD_03989 aldehyde dehydrogenase family protein
Length=494
Score = 226 bits (576), Expect = 9e-69, Method: Compositional matrix adjust.
Identities = 150/476 (32%), Positives = 244/476 (51%), Gaps = 15/476 (3%)
Query 11 FIGGKWQEGSSPNVLENKNPYTQKTFTTFRKATADDVDEAYRAA--ALAKKKWDAVNPFE 68
FI GK+ +S + NP T + T +A +D+ A AA A + W ++
Sbjct 23 FIDGKFVPSASGKTFDTFNPATGEVLATVSEAQEEDIHRAVTAARRAFDEGPWSKMSGAA 82
Query 69 KRTILEKAVTYIEENEEAIIYLIMEELGG-TRLKAAFEIGLVKNIIKEAATFPIRMEGKI 127
+ +L K +E + + + + G R + ++ L + A + ++ G+
Sbjct 83 RGRLLYKLADLMELHRVELAQIDTLDNGKPIRETSRADVPLAVEHFRYYAGWATKIVGQT 142
Query 128 LPSTIDGKE-NRLYRVPAGVVGVISPFNFPFFLSMKSVAPALGAGNGVVLKPHEETPICG 186
+P + G N P GVVG I P+NFP ++ + AL G +VLKP E+TP+
Sbjct 143 IP--VSGNFFNYTRHEPVGVVGQIIPWNFPLLMAAWKMGAALAMGCTIVLKPAEQTPLSA 200
Query 187 GTLIAKIFENAGIPAGLLNVVVTDIAEIGDSFVEHPVPRIISFTGSTKVGSYIGQLAMKH 246
+AK+ + AG P G++NVV G V HP ++FTGST+VG I + A
Sbjct 201 -LYLAKLVQEAGFPDGVVNVVPGFGETAGAPLVNHPQVDKVAFTGSTEVGKLIMRQAADS 259
Query 247 FKKPLLELGGNSAFIVLEDADIEYAVNAAVFSRFTHQGQICMSANRVLVHSSIYDKFLEL 306
K+ LELGG S I+L DAD+ AV A+ +QGQ+C + +R+ + YD +
Sbjct 260 LKRVTLELGGKSPNIILPDADLSRAVPGALMGIMFNQGQVCCAGSRLFIQKKSYDNVVAD 319
Query 307 YQAKVESLKVGDPMDPDTIIGPLINSRQTDGLMKTVEQAIEEGAVPVKLGGFN----GTI 362
+ +++ G +D DT +GPL++ Q + ++ ++ + +GA + +GG G
Sbjct 320 LVSLAKNIHQGSGIDTDTEMGPLVSDEQQNKVLGYIDSGLNDGA-ELLVGGTRPFEAGYF 378
Query 363 VEPTILKDVKPFMSIAKEELFGPVVSFMKFDSEDEAVDIANETPFGLSGAVHTSNLERGV 422
V PTI +V+ M+IAKEE+FGPVV+ M F+ DE + AN + +GL+ + T N+
Sbjct 379 VSPTIFANVRDDMAIAKEEIFGPVVAAMPFEDLDEVIRRANNSDYGLAAGLWTENIRNAH 438
Query 423 AFAKRIETGMIHVNDTTINDEPNVAFGGEKQSGLGRLNGEWSLEEFTTLK--WISV 476
A +++ G + VN D FGG KQSG+GR G ++L +T +K WI++
Sbjct 439 YVANKLKAGTVWVNCYNAFDAA-APFGGYKQSGIGREMGSYALNNYTEVKDVWINL 493
>PLKKBLCC_03984 aldehyde dehydrogenase family protein
Length=494
Score = 226 bits (576), Expect = 9e-69, Method: Compositional matrix adjust.
Identities = 150/476 (32%), Positives = 244/476 (51%), Gaps = 15/476 (3%)
Query 11 FIGGKWQEGSSPNVLENKNPYTQKTFTTFRKATADDVDEAYRAA--ALAKKKWDAVNPFE 68
FI GK+ +S + NP T + T +A +D+ A AA A + W ++
Sbjct 23 FIDGKFVPSASGKTFDTFNPATGEVLATVSEAQEEDIHRAVTAARRAFDEGPWSKMSGAA 82
Query 69 KRTILEKAVTYIEENEEAIIYLIMEELGG-TRLKAAFEIGLVKNIIKEAATFPIRMEGKI 127
+ +L K +E + + + + G R + ++ L + A + ++ G+
Sbjct 83 RGRLLYKLADLMELHRVELAQIDTLDNGKPIRETSRADVPLAVEHFRYYAGWATKIVGQT 142
Query 128 LPSTIDGKE-NRLYRVPAGVVGVISPFNFPFFLSMKSVAPALGAGNGVVLKPHEETPICG 186
+P + G N P GVVG I P+NFP ++ + AL G +VLKP E+TP+
Sbjct 143 IP--VSGNFFNYTRHEPVGVVGQIIPWNFPLLMAAWKMGAALAMGCTIVLKPAEQTPLSA 200
Query 187 GTLIAKIFENAGIPAGLLNVVVTDIAEIGDSFVEHPVPRIISFTGSTKVGSYIGQLAMKH 246
+AK+ + AG P G++NVV G V HP ++FTGST+VG I + A
Sbjct 201 -LYLAKLVQEAGFPDGVVNVVPGFGETAGAPLVNHPQVDKVAFTGSTEVGKLIMRQAADS 259
Query 247 FKKPLLELGGNSAFIVLEDADIEYAVNAAVFSRFTHQGQICMSANRVLVHSSIYDKFLEL 306
K+ LELGG S I+L DAD+ AV A+ +QGQ+C + +R+ + YD +
Sbjct 260 LKRVTLELGGKSPNIILPDADLSRAVPGALMGIMFNQGQVCCAGSRLFIQKKSYDNVVAD 319
Query 307 YQAKVESLKVGDPMDPDTIIGPLINSRQTDGLMKTVEQAIEEGAVPVKLGGFN----GTI 362
+ +++ G +D DT +GPL++ Q + ++ ++ + +GA + +GG G
Sbjct 320 LVSLAKNIHQGSGIDTDTEMGPLVSDEQQNKVLGYIDSGLNDGA-ELLVGGTRPFEAGYF 378
Query 363 VEPTILKDVKPFMSIAKEELFGPVVSFMKFDSEDEAVDIANETPFGLSGAVHTSNLERGV 422
V PTI +V+ M+IAKEE+FGPVV+ M F+ DE + AN + +GL+ + T N+
Sbjct 379 VSPTIFANVRDDMAIAKEEIFGPVVAAMPFEDLDEVIRRANNSDYGLAAGLWTENIRNAH 438
Query 423 AFAKRIETGMIHVNDTTINDEPNVAFGGEKQSGLGRLNGEWSLEEFTTLK--WISV 476
A +++ G + VN D FGG KQSG+GR G ++L +T +K WI++
Sbjct 439 YVANKLKAGTVWVNCYNAFDAA-APFGGYKQSGIGREMGSYALNNYTEVKDVWINL 493
>KFAPOJEI_00083 Aldehyde dehydrogenase, thermostable
Length=478
Score = 220 bits (560), Expect = 2e-66, Method: Compositional matrix adjust.
Identities = 136/476 (29%), Positives = 246/476 (52%), Gaps = 6/476 (1%)
Query 8 NKQFIGGKWQEGSSPNVLENKNPYTQKTFTTFRKATADDVDEAYRAAALAKKKWDAVNPF 67
+ IGG++ ++ V ++ +T D+V +A AA A KW +
Sbjct 3 TRNLIGGEYTTPTAGEVRIMNPSNIEEEVGVIHLSTIDEVLQAGEAARRALPKWAGMTGA 62
Query 68 EKRTILEKAVTYIEENEEAIIYLIMEELGGTRLKAAFEIGLVKNIIKEAATFPIRMEGKI 127
+ +L + +E + + I L E+G + E+ ++++ A +R G +
Sbjct 63 ARGEVLYRMAQLLEASADEIATLASSEMGKPVTEMRGEVTRGIHLLRYYAAEGVRAIGDV 122
Query 128 LPSTIDGKENRLYRVPAGVVGVISPFNFPFFLSMKSVAPALGAGNGVVLKPHEETPICGG 187
+P++ RVP GVVG+I+P+NFP + + +APAL GN ++ KP E +
Sbjct 123 IPASATQVLQYSKRVPLGVVGLITPWNFPVAIPIWKIAPALICGNTILWKPAEVASLTAA 182
Query 188 TLIAKIFENAGIPAGLLNVVVTDIAEIGDSFVEHPVPRIISFTGSTKVGSYIGQLAMKHF 247
L A++F++AG+PAG+LN+VV ++G++ ++ +SFTGST G ++ +
Sbjct 183 RL-AEVFQDAGLPAGVLNLVVGKGRDVGEAMLQQVELDAVSFTGSTATGRHVAGVCATRN 241
Query 248 KKPLLELGGNSAFIVLEDADIEYAVNAAVFSRFTHQGQICMSANRVLVHSSIYDKFLELY 307
K E+GG +A +VL+DAD+ V A + F GQ C + +R++V ++YD+F++
Sbjct 242 IKYQTEMGGKNAAVVLKDADLAVTVPAILSGAFRSAGQKCTATSRIIVEDAVYDEFVDAL 301
Query 308 QAKVESLKVGDPMDPDTIIGPLINSRQTDGLMKTVEQAIEEG----AVPVKLGGFNGTIV 363
+ + ++K+G +DP + +GP+ + Q + + V+ A ++ A + +G V
Sbjct 302 RQGLSTVKLGHALDPASYLGPVASQAQYETVCSYVKLAHDDAEMLLAGETDVDEASGYYV 361
Query 364 EPTILKDVKPFMSIAKEELFGPVVSFMKFDSEDEAVDIANETPFGLSGAVHTSNLERGVA 423
P I V + +EE+FGPV + ++ DEA+ + N+T +GLS +V T ++ G+
Sbjct 362 RPLIASGVGVDHPLIQEEIFGPVATLLRSRDLDEAIALCNQTIYGLSASVFTRDVRCGLR 421
Query 424 FAKRIETGMIHVNDTTINDEPNVAFGGEK-QSGLGRLNGEWSLEEFTTLKWISVQH 478
F + GM+ VN T E FGG K S R G+ +L+ ++ LK +V +
Sbjct 422 FLDEAQAGMVRVNLETAGVEYQAPFGGMKLSSSHTREQGQAALDFYSQLKTCAVYY 477
>PKEAFELD_03568 aldehyde dehydrogenase family protein
Length=478
Score = 220 bits (560), Expect = 2e-66, Method: Compositional matrix adjust.
Identities = 136/476 (29%), Positives = 246/476 (52%), Gaps = 6/476 (1%)
Query 8 NKQFIGGKWQEGSSPNVLENKNPYTQKTFTTFRKATADDVDEAYRAAALAKKKWDAVNPF 67
+ IGG++ ++ V ++ +T D+V +A AA A KW +
Sbjct 3 TRNLIGGEYTTPTAGEVRIMNPSNIEEEVGVIHLSTIDEVLQAGEAARRALPKWAGMTGA 62
Query 68 EKRTILEKAVTYIEENEEAIIYLIMEELGGTRLKAAFEIGLVKNIIKEAATFPIRMEGKI 127
+ +L + +E + + I L E+G + E+ ++++ A +R G +
Sbjct 63 ARGEVLYRMAQLLEASADEIATLASSEMGKPVTEMRGEVTRGIHLLRYYAAEGVRAIGDV 122
Query 128 LPSTIDGKENRLYRVPAGVVGVISPFNFPFFLSMKSVAPALGAGNGVVLKPHEETPICGG 187
+P++ RVP GVVG+I+P+NFP + + +APAL GN ++ KP E +
Sbjct 123 IPASATQVLQYSKRVPLGVVGLITPWNFPVAIPIWKIAPALICGNTILWKPAEVASLTAA 182
Query 188 TLIAKIFENAGIPAGLLNVVVTDIAEIGDSFVEHPVPRIISFTGSTKVGSYIGQLAMKHF 247
L A++F++AG+PAG+LN+VV ++G++ ++ +SFTGST G ++ +
Sbjct 183 RL-AEVFQDAGLPAGVLNLVVGKGRDVGEAMLQQVELDAVSFTGSTATGRHVAGVCATRN 241
Query 248 KKPLLELGGNSAFIVLEDADIEYAVNAAVFSRFTHQGQICMSANRVLVHSSIYDKFLELY 307
K E+GG +A +VL+DAD+ V A + F GQ C + +R++V ++YD+F++
Sbjct 242 IKYQTEMGGKNAAVVLKDADLAVTVPAILSGAFRSAGQKCTATSRIIVEDAVYDEFVDAL 301
Query 308 QAKVESLKVGDPMDPDTIIGPLINSRQTDGLMKTVEQAIEEG----AVPVKLGGFNGTIV 363
+ + ++K+G +DP + +GP+ + Q + + V+ A ++ A + +G V
Sbjct 302 RQGLSTVKLGHALDPASYLGPVASQAQYETVCSYVKLAHDDAEMLLAGETDVDEASGYYV 361
Query 364 EPTILKDVKPFMSIAKEELFGPVVSFMKFDSEDEAVDIANETPFGLSGAVHTSNLERGVA 423
P I V + +EE+FGPV + ++ DEA+ + N+T +GLS +V T ++ G+
Sbjct 362 RPLIASGVGVDHPLIQEEIFGPVATLLRSRDLDEAIALCNQTIYGLSASVFTRDVRCGLR 421
Query 424 FAKRIETGMIHVNDTTINDEPNVAFGGEK-QSGLGRLNGEWSLEEFTTLKWISVQH 478
F + GM+ VN T E FGG K S R G+ +L+ ++ LK +V +
Sbjct 422 FLDEAQAGMVRVNLETAGVEYQAPFGGMKLSSSHTREQGQAALDFYSQLKTCAVYY 477
>PLKKBLCC_03563 aldehyde dehydrogenase family protein
Length=478
Score = 220 bits (560), Expect = 2e-66, Method: Compositional matrix adjust.
Identities = 136/476 (29%), Positives = 246/476 (52%), Gaps = 6/476 (1%)
Query 8 NKQFIGGKWQEGSSPNVLENKNPYTQKTFTTFRKATADDVDEAYRAAALAKKKWDAVNPF 67
+ IGG++ ++ V ++ +T D+V +A AA A KW +
Sbjct 3 TRNLIGGEYTTPTAGEVRIMNPSNIEEEVGVIHLSTIDEVLQAGEAARRALPKWAGMTGA 62
Query 68 EKRTILEKAVTYIEENEEAIIYLIMEELGGTRLKAAFEIGLVKNIIKEAATFPIRMEGKI 127
+ +L + +E + + I L E+G + E+ ++++ A +R G +
Sbjct 63 ARGEVLYRMAQLLEASADEIATLASSEMGKPVTEMRGEVTRGIHLLRYYAAEGVRAIGDV 122
Query 128 LPSTIDGKENRLYRVPAGVVGVISPFNFPFFLSMKSVAPALGAGNGVVLKPHEETPICGG 187
+P++ RVP GVVG+I+P+NFP + + +APAL GN ++ KP E +
Sbjct 123 IPASATQVLQYSKRVPLGVVGLITPWNFPVAIPIWKIAPALICGNTILWKPAEVASLTAA 182
Query 188 TLIAKIFENAGIPAGLLNVVVTDIAEIGDSFVEHPVPRIISFTGSTKVGSYIGQLAMKHF 247
L A++F++AG+PAG+LN+VV ++G++ ++ +SFTGST G ++ +
Sbjct 183 RL-AEVFQDAGLPAGVLNLVVGKGRDVGEAMLQQVELDAVSFTGSTATGRHVAGVCATRN 241
Query 248 KKPLLELGGNSAFIVLEDADIEYAVNAAVFSRFTHQGQICMSANRVLVHSSIYDKFLELY 307
K E+GG +A +VL+DAD+ V A + F GQ C + +R++V ++YD+F++
Sbjct 242 IKYQTEMGGKNAAVVLKDADLAVTVPAILSGAFRSAGQKCTATSRIIVEDAVYDEFVDAL 301
Query 308 QAKVESLKVGDPMDPDTIIGPLINSRQTDGLMKTVEQAIEEG----AVPVKLGGFNGTIV 363
+ + ++K+G +DP + +GP+ + Q + + V+ A ++ A + +G V
Sbjct 302 RQGLSTVKLGHALDPASYLGPVASQAQYETVCSYVKLAHDDAEMLLAGETDVDEASGYYV 361
Query 364 EPTILKDVKPFMSIAKEELFGPVVSFMKFDSEDEAVDIANETPFGLSGAVHTSNLERGVA 423
P I V + +EE+FGPV + ++ DEA+ + N+T +GLS +V T ++ G+
Sbjct 362 RPLIASGVGVDHPLIQEEIFGPVATLLRSRDLDEAIALCNQTIYGLSASVFTRDVRCGLR 421
Query 424 FAKRIETGMIHVNDTTINDEPNVAFGGEK-QSGLGRLNGEWSLEEFTTLKWISVQH 478
F + GM+ VN T E FGG K S R G+ +L+ ++ LK +V +
Sbjct 422 FLDEAQAGMVRVNLETAGVEYQAPFGGMKLSSSHTREQGQAALDFYSQLKTCAVYY 477
>KFAPOJEI_01346 1-pyrroline-5-carboxylate dehydrogenase
Length=516
Score = 214 bits (545), Expect = 6e-64, Method: Compositional matrix adjust.
Identities = 148/459 (32%), Positives = 232/459 (51%), Gaps = 21/459 (5%)
Query 12 IGGKWQEGSSPNVLENKNPYTQKTFTTFRKATADD--VDEAYRAAALAKKKWDAVNPFEK 69
IGG+ N E++NP + F A AD VDEA++ AA W V+P E+
Sbjct 40 IGGREVHTDKRN--ESRNPSNLEQIVGF-VAQADKAIVDEAFQIAAQKFTTWSQVSPEER 96
Query 70 RTILEKAVTYIEENEEAIIYLIMEELGGTRLKA----AFEIGLVKNIIKEAATFPIRMEG 125
L K+ I + ++ E G TR +A A I ++ ++ R +
Sbjct 97 AGYLFKSAAIIRRRKHEFSSWLLLEAGKTRTEADADTAECIDFLEYYGRQVLQLSERGKQ 156
Query 126 KILPSTIDGKENRLYRVPAGVVGVISPFNFPFFLSMKSVAPALGAGNGVVLKPHEETPIC 185
++P G++NRL +P GV VI P+NFP + A A+ +GN V+LKP +TP+
Sbjct 157 TLVPYA--GEDNRLEYIPLGVGVVIPPWNFPLAIMAGMTAAAIVSGNTVLLKPASQTPVI 214
Query 186 GGTLIAKIFENAGIPAGLLNVVVTDIAEIGDSFVEHPVPRIISFTGSTKVGSYIGQLAMK 245
++ + AG+P G++N V D+ EIGD V+H R ++FTGS +G I + A K
Sbjct 215 AYRFY-EVLKEAGLPDGVVNFVPGDVGEIGDYMVDHTTTRFVTFTGSRGIGVRIYERASK 273
Query 246 ------HFKKPLLELGGNSAFIVLEDADIEYAVNAAVFSRFTHQGQICMSANRVLVHSSI 299
K+ + E+GG + IV E AD++ A V S F GQ C + +RV+ H +I
Sbjct 274 VHEGQIWLKRVIAEMGGKDSIIVDEGADLDLAALNIVNSAFMFSGQKCSACSRVIAHEAI 333
Query 300 YDKFLELYQAKVESLKVGDPMDPDTIIGPLINSRQTDGLMKTVEQAIEEGAVPVKLGGFN 359
Y++ L+ + +L +GD ++ +T +GP+I+ + D + +E +EG + ++
Sbjct 334 YNELLDRVVERTRTLTIGDAINANTKVGPVIDQKAYDKIRNYIEIGKQEGRLVCGGEAWD 393
Query 360 --GTIVEPTILKDVKPFMSIAKEELFGPVVSFMKFDSEDEAVDIANETPFGLSGAVHTSN 417
G V PTI DV ++KEE+FGPVV+F K + +A+ AN T FGL+G+V T N
Sbjct 394 NPGYFVSPTIFADVPADARLSKEEIFGPVVAFTKVKTFTDAIAAANNTEFGLTGSVFTRN 453
Query 418 LERGVAFAKRIETGMIHVNDTTINDEPNV-AFGGEKQSG 455
E + G ++ N + V FGG SG
Sbjct 454 REHVEEARRTFHVGNLYFNRKSTGALVGVHPFGGFNMSG 492
>PKEAFELD_02781 L-glutamate gamma-semialdehyde dehydrogenase
Length=516
Score = 214 bits (545), Expect = 6e-64, Method: Compositional matrix adjust.
Identities = 148/459 (32%), Positives = 232/459 (51%), Gaps = 21/459 (5%)
Query 12 IGGKWQEGSSPNVLENKNPYTQKTFTTFRKATADD--VDEAYRAAALAKKKWDAVNPFEK 69
IGG+ N E++NP + F A AD VDEA++ AA W V+P E+
Sbjct 40 IGGREVHTDKRN--ESRNPSNLEQIVGF-VAQADKAIVDEAFQIAAQKFTTWSQVSPEER 96
Query 70 RTILEKAVTYIEENEEAIIYLIMEELGGTRLKA----AFEIGLVKNIIKEAATFPIRMEG 125
L K+ I + ++ E G TR +A A I ++ ++ R +
Sbjct 97 AGYLFKSAAIIRRRKHEFSSWLLLEAGKTRTEADADTAECIDFLEYYGRQVLQLSERGKQ 156
Query 126 KILPSTIDGKENRLYRVPAGVVGVISPFNFPFFLSMKSVAPALGAGNGVVLKPHEETPIC 185
++P G++NRL +P GV VI P+NFP + A A+ +GN V+LKP +TP+
Sbjct 157 TLVPYA--GEDNRLEYIPLGVGVVIPPWNFPLAIMAGMTAAAIVSGNTVLLKPASQTPVI 214
Query 186 GGTLIAKIFENAGIPAGLLNVVVTDIAEIGDSFVEHPVPRIISFTGSTKVGSYIGQLAMK 245
++ + AG+P G++N V D+ EIGD V+H R ++FTGS +G I + A K
Sbjct 215 AYRFY-EVLKEAGLPDGVVNFVPGDVGEIGDYMVDHTTTRFVTFTGSRGIGVRIYERASK 273
Query 246 ------HFKKPLLELGGNSAFIVLEDADIEYAVNAAVFSRFTHQGQICMSANRVLVHSSI 299
K+ + E+GG + IV E AD++ A V S F GQ C + +RV+ H +I
Sbjct 274 VHEGQIWLKRVIAEMGGKDSIIVDEGADLDLAALNIVNSAFMFSGQKCSACSRVIAHEAI 333
Query 300 YDKFLELYQAKVESLKVGDPMDPDTIIGPLINSRQTDGLMKTVEQAIEEGAVPVKLGGFN 359
Y++ L+ + +L +GD ++ +T +GP+I+ + D + +E +EG + ++
Sbjct 334 YNELLDRVVERTRTLTIGDAINANTKVGPVIDQKAYDKIRNYIEIGKQEGRLVCGGEAWD 393
Query 360 --GTIVEPTILKDVKPFMSIAKEELFGPVVSFMKFDSEDEAVDIANETPFGLSGAVHTSN 417
G V PTI DV ++KEE+FGPVV+F K + +A+ AN T FGL+G+V T N
Sbjct 394 NPGYFVSPTIFADVPADARLSKEEIFGPVVAFTKVKTFTDAIAAANNTEFGLTGSVFTRN 453
Query 418 LERGVAFAKRIETGMIHVNDTTINDEPNV-AFGGEKQSG 455
E + G ++ N + V FGG SG
Sbjct 454 REHVEEARRTFHVGNLYFNRKSTGALVGVHPFGGFNMSG 492
>PLKKBLCC_02781 L-glutamate gamma-semialdehyde dehydrogenase
Length=516
Score = 214 bits (545), Expect = 6e-64, Method: Compositional matrix adjust.
Identities = 148/459 (32%), Positives = 232/459 (51%), Gaps = 21/459 (5%)
Query 12 IGGKWQEGSSPNVLENKNPYTQKTFTTFRKATADD--VDEAYRAAALAKKKWDAVNPFEK 69
IGG+ N E++NP + F A AD VDEA++ AA W V+P E+
Sbjct 40 IGGREVHTDKRN--ESRNPSNLEQIVGF-VAQADKAIVDEAFQIAAQKFTTWSQVSPEER 96
Query 70 RTILEKAVTYIEENEEAIIYLIMEELGGTRLKA----AFEIGLVKNIIKEAATFPIRMEG 125
L K+ I + ++ E G TR +A A I ++ ++ R +
Sbjct 97 AGYLFKSAAIIRRRKHEFSSWLLLEAGKTRTEADADTAECIDFLEYYGRQVLQLSERGKQ 156
Query 126 KILPSTIDGKENRLYRVPAGVVGVISPFNFPFFLSMKSVAPALGAGNGVVLKPHEETPIC 185
++P G++NRL +P GV VI P+NFP + A A+ +GN V+LKP +TP+
Sbjct 157 TLVPYA--GEDNRLEYIPLGVGVVIPPWNFPLAIMAGMTAAAIVSGNTVLLKPASQTPVI 214
Query 186 GGTLIAKIFENAGIPAGLLNVVVTDIAEIGDSFVEHPVPRIISFTGSTKVGSYIGQLAMK 245
++ + AG+P G++N V D+ EIGD V+H R ++FTGS +G I + A K
Sbjct 215 AYRFY-EVLKEAGLPDGVVNFVPGDVGEIGDYMVDHTTTRFVTFTGSRGIGVRIYERASK 273
Query 246 ------HFKKPLLELGGNSAFIVLEDADIEYAVNAAVFSRFTHQGQICMSANRVLVHSSI 299
K+ + E+GG + IV E AD++ A V S F GQ C + +RV+ H +I
Sbjct 274 VHEGQIWLKRVIAEMGGKDSIIVDEGADLDLAALNIVNSAFMFSGQKCSACSRVIAHEAI 333
Query 300 YDKFLELYQAKVESLKVGDPMDPDTIIGPLINSRQTDGLMKTVEQAIEEGAVPVKLGGFN 359
Y++ L+ + +L +GD ++ +T +GP+I+ + D + +E +EG + ++
Sbjct 334 YNELLDRVVERTRTLTIGDAINANTKVGPVIDQKAYDKIRNYIEIGKQEGRLVCGGEAWD 393
Query 360 --GTIVEPTILKDVKPFMSIAKEELFGPVVSFMKFDSEDEAVDIANETPFGLSGAVHTSN 417
G V PTI DV ++KEE+FGPVV+F K + +A+ AN T FGL+G+V T N
Sbjct 394 NPGYFVSPTIFADVPADARLSKEEIFGPVVAFTKVKTFTDAIAAANNTEFGLTGSVFTRN 453
Query 418 LERGVAFAKRIETGMIHVNDTTINDEPNV-AFGGEKQSG 455
E + G ++ N + V FGG SG
Sbjct 454 REHVEEARRTFHVGNLYFNRKSTGALVGVHPFGGFNMSG 492
>KFAPOJEI_01145 Succinate-semialdehyde dehydrogenase [NADP(+)]
GabD
Length=492
Score = 197 bits (501), Expect = 9e-58, Method: Compositional matrix adjust.
Identities = 154/470 (33%), Positives = 226/470 (48%), Gaps = 46/470 (10%)
Query 32 TQKTFTTFRKATADDV---------DEAYRA-----AALAKKKWDAVNPFEKRTILEKAV 77
T+KT++ + D++ ++A RA A A KW +++ E+ +E+A+
Sbjct 19 TEKTYSRENPSRPDEIVGYAPMSSREDAIRAIDAAHTAFATWKWSSLD--ERIERMERAI 76
Query 78 TYIEENEEAIIYLIMEELGGTRLKAAFEIGL-------VKNIIKEAATFPIRMEGKILPS 130
++E + L+ E G A E + N KE I+
Sbjct 77 QKLKEATPELARLLAREHGKALYDAMGEFAVSFMWMEYACNTAKEVLRDEIKEH------ 130
Query 131 TIDGKENRLYRVPAGVVGVISPFNFPFFLSMKSVAPALGAGNGVVLKPHEETPICGGTLI 190
DG + P GVV I+P+N+P LS AP + AGN +VLKP P+ T +
Sbjct 131 --DGGTTIISHDPIGVVAAITPWNYPISLSTIKAAPGILAGNTMVLKPSPFAPLTV-TKV 187
Query 191 AKIFENAGIPAGLLNVVVTDIAEIGDSFVEHPVPRIISFTGSTKVGSYIGQLAMKHFKKP 250
+I N P G+LNVV D A++G +P I+FTG TK I + A K
Sbjct 188 IEIIANE-FPPGVLNVVHGD-ADVGVELTSNPKISKIAFTGGTKTAKSIIKAAADTIKDM 245
Query 251 LLELGGNSAFIVLEDADI--EYAVNAAVFSRFTHQGQICMSANRVLVHSSIYDKFLELY- 307
LELGGN A +VL D D+ E A+ V S F GQICM A RV VH SIYD+F+E Y
Sbjct 246 TLELGGNDAALVLSDFDVNDERAMRRMVISNFLTAGQICMIAKRVYVHRSIYDQFVEKYI 305
Query 308 QAKVESLKVGDPMDPDTIIGPLINSRQTDGLMKTVEQAIEEGAVPVKLGG------FN-G 360
+A + ++VGDP DP+ IG + N Q + ++ A GA + LG FN G
Sbjct 306 EAANKWIRVGDPFDPNVTIGAVNNLGQKKYVQSLIDGAKSRGAKMIPLGKVLDEDVFNKG 365
Query 361 TIVEPTILKDVKPFMSIAKEELFGPVVSFMKFDSEDEAVDIANETPFGLSGAVHTSNLER 420
++PT++ D I EE FGP V + +D E++ + + N + +GL+ +V
Sbjct 366 YFLQPTLVLDASYDDPIVVEEQFGPTVPILPYDDEEQGISLVNNSIYGLTSSVWGEQ-NH 424
Query 421 GVAFAKRIETGMIHVNDTTIND-EPNVAFGGEKQSGLGRLNGEWSLEEFT 469
+ A RIE G +N + + FGG KQSG+GR GE + +T
Sbjct 425 AIQVAHRIEAGTTMINTAAVQGLDVRFPFGGVKQSGVGREYGEEGILGYT 474
>PKEAFELD_04003 NAD-dependent succinate-semialdehyde dehydrogenase
Length=492
Score = 197 bits (501), Expect = 9e-58, Method: Compositional matrix adjust.
Identities = 154/470 (33%), Positives = 226/470 (48%), Gaps = 46/470 (10%)
Query 32 TQKTFTTFRKATADDV---------DEAYRA-----AALAKKKWDAVNPFEKRTILEKAV 77
T+KT++ + D++ ++A RA A A KW +++ E+ +E+A+
Sbjct 19 TEKTYSRENPSRPDEIVGYAPMSSREDAIRAIDAAHTAFATWKWSSLD--ERIERMERAI 76
Query 78 TYIEENEEAIIYLIMEELGGTRLKAAFEIGL-------VKNIIKEAATFPIRMEGKILPS 130
++E + L+ E G A E + N KE I+
Sbjct 77 QKLKEATPELARLLAREHGKALYDAMGEFAVSFMWMEYACNTAKEVLRDEIKEH------ 130
Query 131 TIDGKENRLYRVPAGVVGVISPFNFPFFLSMKSVAPALGAGNGVVLKPHEETPICGGTLI 190
DG + P GVV I+P+N+P LS AP + AGN +VLKP P+ T +
Sbjct 131 --DGGTTIISHDPIGVVAAITPWNYPISLSTIKAAPGILAGNTMVLKPSPFAPLTV-TKV 187
Query 191 AKIFENAGIPAGLLNVVVTDIAEIGDSFVEHPVPRIISFTGSTKVGSYIGQLAMKHFKKP 250
+I N P G+LNVV D A++G +P I+FTG TK I + A K
Sbjct 188 IEIIANE-FPPGVLNVVHGD-ADVGVELTSNPKISKIAFTGGTKTAKSIIKAAADTIKDM 245
Query 251 LLELGGNSAFIVLEDADI--EYAVNAAVFSRFTHQGQICMSANRVLVHSSIYDKFLELY- 307
LELGGN A +VL D D+ E A+ V S F GQICM A RV VH SIYD+F+E Y
Sbjct 246 TLELGGNDAALVLSDFDVNDERAMRRMVISNFLTAGQICMIAKRVYVHRSIYDQFVEKYI 305
Query 308 QAKVESLKVGDPMDPDTIIGPLINSRQTDGLMKTVEQAIEEGAVPVKLGG------FN-G 360
+A + ++VGDP DP+ IG + N Q + ++ A GA + LG FN G
Sbjct 306 EAANKWIRVGDPFDPNVTIGAVNNLGQKKYVQSLIDGAKSRGAKMIPLGKVLDEDVFNKG 365
Query 361 TIVEPTILKDVKPFMSIAKEELFGPVVSFMKFDSEDEAVDIANETPFGLSGAVHTSNLER 420
++PT++ D I EE FGP V + +D E++ + + N + +GL+ +V
Sbjct 366 YFLQPTLVLDASYDDPIVVEEQFGPTVPILPYDDEEQGISLVNNSIYGLTSSVWGEQ-NH 424
Query 421 GVAFAKRIETGMIHVNDTTIND-EPNVAFGGEKQSGLGRLNGEWSLEEFT 469
+ A RIE G +N + + FGG KQSG+GR GE + +T
Sbjct 425 AIQVAHRIEAGTTMINTAAVQGLDVRFPFGGVKQSGVGREYGEEGILGYT 474
>PLKKBLCC_03998 NAD-dependent succinate-semialdehyde dehydrogenase
Length=492
Score = 197 bits (501), Expect = 9e-58, Method: Compositional matrix adjust.
Identities = 154/470 (33%), Positives = 226/470 (48%), Gaps = 46/470 (10%)
Query 32 TQKTFTTFRKATADDV---------DEAYRA-----AALAKKKWDAVNPFEKRTILEKAV 77
T+KT++ + D++ ++A RA A A KW +++ E+ +E+A+
Sbjct 19 TEKTYSRENPSRPDEIVGYAPMSSREDAIRAIDAAHTAFATWKWSSLD--ERIERMERAI 76
Query 78 TYIEENEEAIIYLIMEELGGTRLKAAFEIGL-------VKNIIKEAATFPIRMEGKILPS 130
++E + L+ E G A E + N KE I+
Sbjct 77 QKLKEATPELARLLAREHGKALYDAMGEFAVSFMWMEYACNTAKEVLRDEIKEH------ 130
Query 131 TIDGKENRLYRVPAGVVGVISPFNFPFFLSMKSVAPALGAGNGVVLKPHEETPICGGTLI 190
DG + P GVV I+P+N+P LS AP + AGN +VLKP P+ T +
Sbjct 131 --DGGTTIISHDPIGVVAAITPWNYPISLSTIKAAPGILAGNTMVLKPSPFAPLTV-TKV 187
Query 191 AKIFENAGIPAGLLNVVVTDIAEIGDSFVEHPVPRIISFTGSTKVGSYIGQLAMKHFKKP 250
+I N P G+LNVV D A++G +P I+FTG TK I + A K
Sbjct 188 IEIIANE-FPPGVLNVVHGD-ADVGVELTSNPKISKIAFTGGTKTAKSIIKAAADTIKDM 245
Query 251 LLELGGNSAFIVLEDADI--EYAVNAAVFSRFTHQGQICMSANRVLVHSSIYDKFLELY- 307
LELGGN A +VL D D+ E A+ V S F GQICM A RV VH SIYD+F+E Y
Sbjct 246 TLELGGNDAALVLSDFDVNDERAMRRMVISNFLTAGQICMIAKRVYVHRSIYDQFVEKYI 305
Query 308 QAKVESLKVGDPMDPDTIIGPLINSRQTDGLMKTVEQAIEEGAVPVKLGG------FN-G 360
+A + ++VGDP DP+ IG + N Q + ++ A GA + LG FN G
Sbjct 306 EAANKWIRVGDPFDPNVTIGAVNNLGQKKYVQSLIDGAKSRGAKMIPLGKVLDEDVFNKG 365
Query 361 TIVEPTILKDVKPFMSIAKEELFGPVVSFMKFDSEDEAVDIANETPFGLSGAVHTSNLER 420
++PT++ D I EE FGP V + +D E++ + + N + +GL+ +V
Sbjct 366 YFLQPTLVLDASYDDPIVVEEQFGPTVPILPYDDEEQGISLVNNSIYGLTSSVWGEQ-NH 424
Query 421 GVAFAKRIETGMIHVNDTTIND-EPNVAFGGEKQSGLGRLNGEWSLEEFT 469
+ A RIE G +N + + FGG KQSG+GR GE + +T
Sbjct 425 AIQVAHRIEAGTTMINTAAVQGLDVRFPFGGVKQSGVGREYGEEGILGYT 474
>KFAPOJEI_01636 1-pyrroline-5-carboxylate dehydrogenase 2
Length=515
Score = 184 bits (468), Expect = 6e-53, Method: Compositional matrix adjust.
Identities = 136/465 (29%), Positives = 231/465 (50%), Gaps = 18/465 (4%)
Query 3 QYEELNKQFIGGKWQEGSSPNVLENKNPYTQKTFTTF-RKATADDVDEAYRAAALAKKKW 61
Q+ + +I GK E ++ + L++ NP + + +AT + +D+A AA+ A K W
Sbjct 33 QFGKTYPLYIDGK--EIATKDALKSVNPANHQEIVGYVSQATREHIDQAIAAASRAFKTW 90
Query 62 DAVNPFEKRTILEKAVTYIEENEEAIIYLIMEELGGTRLKAAFEIGLVKNIIKEAATFPI 121
E+ L KA + + + ++ + E G +A ++ + ++ A I
Sbjct 91 RHTTFEERAMYLMKAAQIMRKRKAELMAWQIYESGKNWAEADGDVCEAIDFLEFYARQAI 150
Query 122 RMEGKILPSTIDGKENRLYRVPAGVVGVISPFNFPFFLSMKSVAPALGAGNGVVLKPHEE 181
++ + G++NR++ +P GV VI P+NFP + + A+ GN +VLKP
Sbjct 151 KLGKGTEVTPYPGEDNRMFYLPLGVGVVIPPWNFPLAILTGTAVAAIVTGNPIVLKPSPL 210
Query 182 TPICGGTLIAKIFENAGIPAGLLNVVVTDIAEIGDSFVEHPVPRIISFTGSTKVGSYIGQ 241
+ + + +I + +PAG+LN V EIGD V H R ISFTGS K G +I +
Sbjct 211 SSVMAVKFV-EIMQELHLPAGVLNFVPGPPEEIGDYMVAHKDVRFISFTGSKKTGLHIDE 269
Query 242 LAMKH------FKKPLLELGGNSAFIVLEDADIEYAVNAAVFSRFTHQGQICMSANRVLV 295
A K K+ + E+GG + +V E AD E A A V S F QGQ C + +R ++
Sbjct 270 TAHKFAEGQRWIKRVVAEMGGKDSIVVDETADTEAAAVAIVASAFGFQGQKCSAGSRAII 329
Query 296 HSSIYDKFLELYQAKVESLKVGDPMDPDTIIGPLINSRQTDGLMKTVEQAIEEGAVPVKL 355
H ++YD + + L+VG P D + ++GP+I+ + + +E +E + V
Sbjct 330 HEAVYDDVVNRVIELTKKLEVGAPAD-NAVVGPVIDEKAFAKVTSYIEIGKQEAKLVV-- 386
Query 356 GGF----NGTIVEPTILKDVKPFMSIAKEELFGPVVSFMKFDSEDEAVDIANETPFGLSG 411
GG G ++PT+ D P I +EE+FGPV+S K S +EA+D+ N T +GL+G
Sbjct 387 GGTADDSKGYFIQPTVFIDAAPNARIMQEEIFGPVLSICKVGSFEEAIDVFNNTEYGLTG 446
Query 412 AVHTSNLERGVAFAKRIETGMIHVNDTTINDEPNVA-FGGEKQSG 455
++ + +R ++ G +++N + FGG SG
Sbjct 447 SLFSRERDRLEYARYHMDCGNLYLNRKCTGSLVGIQPFGGFNMSG 491
>PKEAFELD_00720 L-glutamate gamma-semialdehyde dehydrogenase
Length=515
Score = 184 bits (468), Expect = 6e-53, Method: Compositional matrix adjust.
Identities = 136/465 (29%), Positives = 231/465 (50%), Gaps = 18/465 (4%)
Query 3 QYEELNKQFIGGKWQEGSSPNVLENKNPYTQKTFTTF-RKATADDVDEAYRAAALAKKKW 61
Q+ + +I GK E ++ + L++ NP + + +AT + +D+A AA+ A K W
Sbjct 33 QFGKTYPLYIDGK--EIATKDALKSVNPANHQEIVGYVSQATREHIDQAIAAASRAFKTW 90
Query 62 DAVNPFEKRTILEKAVTYIEENEEAIIYLIMEELGGTRLKAAFEIGLVKNIIKEAATFPI 121
E+ L KA + + + ++ + E G +A ++ + ++ A I
Sbjct 91 RHTTFEERAMYLMKAAQIMRKRKAELMAWQIYESGKNWAEADGDVCEAIDFLEFYARQAI 150
Query 122 RMEGKILPSTIDGKENRLYRVPAGVVGVISPFNFPFFLSMKSVAPALGAGNGVVLKPHEE 181
++ + G++NR++ +P GV VI P+NFP + + A+ GN +VLKP
Sbjct 151 KLGKGTEVTPYPGEDNRMFYLPLGVGVVIPPWNFPLAILTGTAVAAIVTGNPIVLKPSPL 210
Query 182 TPICGGTLIAKIFENAGIPAGLLNVVVTDIAEIGDSFVEHPVPRIISFTGSTKVGSYIGQ 241
+ + + +I + +PAG+LN V EIGD V H R ISFTGS K G +I +
Sbjct 211 SSVMAVKFV-EIMQELHLPAGVLNFVPGPPEEIGDYMVAHKDVRFISFTGSKKTGLHIDE 269
Query 242 LAMKH------FKKPLLELGGNSAFIVLEDADIEYAVNAAVFSRFTHQGQICMSANRVLV 295
A K K+ + E+GG + +V E AD E A A V S F QGQ C + +R ++
Sbjct 270 TAHKFAEGQRWIKRVVAEMGGKDSIVVDETADTEAAAVAIVASAFGFQGQKCSAGSRAII 329
Query 296 HSSIYDKFLELYQAKVESLKVGDPMDPDTIIGPLINSRQTDGLMKTVEQAIEEGAVPVKL 355
H ++YD + + L+VG P D + ++GP+I+ + + +E +E + V
Sbjct 330 HEAVYDDVVNRVIELTKKLEVGAPAD-NAVVGPVIDEKAFAKVTSYIEIGKQEAKLVV-- 386
Query 356 GGF----NGTIVEPTILKDVKPFMSIAKEELFGPVVSFMKFDSEDEAVDIANETPFGLSG 411
GG G ++PT+ D P I +EE+FGPV+S K S +EA+D+ N T +GL+G
Sbjct 387 GGTADDSKGYFIQPTVFIDAAPNARIMQEEIFGPVLSICKVGSFEEAIDVFNNTEYGLTG 446
Query 412 AVHTSNLERGVAFAKRIETGMIHVNDTTINDEPNVA-FGGEKQSG 455
++ + +R ++ G +++N + FGG SG
Sbjct 447 SLFSRERDRLEYARYHMDCGNLYLNRKCTGSLVGIQPFGGFNMSG 491
>PLKKBLCC_00721 L-glutamate gamma-semialdehyde dehydrogenase
Length=515
Score = 184 bits (468), Expect = 6e-53, Method: Compositional matrix adjust.
Identities = 136/465 (29%), Positives = 231/465 (50%), Gaps = 18/465 (4%)
Query 3 QYEELNKQFIGGKWQEGSSPNVLENKNPYTQKTFTTF-RKATADDVDEAYRAAALAKKKW 61
Q+ + +I GK E ++ + L++ NP + + +AT + +D+A AA+ A K W
Sbjct 33 QFGKTYPLYIDGK--EIATKDALKSVNPANHQEIVGYVSQATREHIDQAIAAASRAFKTW 90
Query 62 DAVNPFEKRTILEKAVTYIEENEEAIIYLIMEELGGTRLKAAFEIGLVKNIIKEAATFPI 121
E+ L KA + + + ++ + E G +A ++ + ++ A I
Sbjct 91 RHTTFEERAMYLMKAAQIMRKRKAELMAWQIYESGKNWAEADGDVCEAIDFLEFYARQAI 150
Query 122 RMEGKILPSTIDGKENRLYRVPAGVVGVISPFNFPFFLSMKSVAPALGAGNGVVLKPHEE 181
++ + G++NR++ +P GV VI P+NFP + + A+ GN +VLKP
Sbjct 151 KLGKGTEVTPYPGEDNRMFYLPLGVGVVIPPWNFPLAILTGTAVAAIVTGNPIVLKPSPL 210
Query 182 TPICGGTLIAKIFENAGIPAGLLNVVVTDIAEIGDSFVEHPVPRIISFTGSTKVGSYIGQ 241
+ + + +I + +PAG+LN V EIGD V H R ISFTGS K G +I +
Sbjct 211 SSVMAVKFV-EIMQELHLPAGVLNFVPGPPEEIGDYMVAHKDVRFISFTGSKKTGLHIDE 269
Query 242 LAMKH------FKKPLLELGGNSAFIVLEDADIEYAVNAAVFSRFTHQGQICMSANRVLV 295
A K K+ + E+GG + +V E AD E A A V S F QGQ C + +R ++
Sbjct 270 TAHKFAEGQRWIKRVVAEMGGKDSIVVDETADTEAAAVAIVASAFGFQGQKCSAGSRAII 329
Query 296 HSSIYDKFLELYQAKVESLKVGDPMDPDTIIGPLINSRQTDGLMKTVEQAIEEGAVPVKL 355
H ++YD + + L+VG P D + ++GP+I+ + + +E +E + V
Sbjct 330 HEAVYDDVVNRVIELTKKLEVGAPAD-NAVVGPVIDEKAFAKVTSYIEIGKQEAKLVV-- 386
Query 356 GGF----NGTIVEPTILKDVKPFMSIAKEELFGPVVSFMKFDSEDEAVDIANETPFGLSG 411
GG G ++PT+ D P I +EE+FGPV+S K S +EA+D+ N T +GL+G
Sbjct 387 GGTADDSKGYFIQPTVFIDAAPNARIMQEEIFGPVLSICKVGSFEEAIDVFNNTEYGLTG 446
Query 412 AVHTSNLERGVAFAKRIETGMIHVNDTTINDEPNVA-FGGEKQSG 455
++ + +R ++ G +++N + FGG SG
Sbjct 447 SLFSRERDRLEYARYHMDCGNLYLNRKCTGSLVGIQPFGGFNMSG 491
>KFAPOJEI_03413 Benzaldehyde dehydrogenase YfmT
Length=58
Score = 74.7 bits (182), Expect = 2e-17, Method: Compositional matrix adjust.
Identities = 36/64 (56%), Positives = 47/64 (73%), Gaps = 6/64 (9%)
Query 422 VAFAKRIETGMIHVNDTTINDEPNVAFGGEKQSGLGRLNGEWSLEEFTTLKWISVQHEKR 481
+ KRIE+G +HVND EP V FGGEK SG+ R +G+W+L+EFTT K IS+QHEKR
Sbjct 1 MGIVKRIESG-VHVND-----EPLVVFGGEKASGVVRYDGDWALDEFTTFKRISIQHEKR 54
Query 482 SFPY 485
+P+
Sbjct 55 DYPF 58
>PKEAFELD_04229 aldehyde dehydrogenase family protein
Length=58
Score = 74.7 bits (182), Expect = 2e-17, Method: Compositional matrix adjust.
Identities = 36/64 (56%), Positives = 47/64 (73%), Gaps = 6/64 (9%)
Query 422 VAFAKRIETGMIHVNDTTINDEPNVAFGGEKQSGLGRLNGEWSLEEFTTLKWISVQHEKR 481
+ KRIE+G +HVND EP V FGGEK SG+ R +G+W+L+EFTT K IS+QHEKR
Sbjct 1 MGIVKRIESG-VHVND-----EPLVVFGGEKASGVVRYDGDWALDEFTTFKRISIQHEKR 54
Query 482 SFPY 485
+P+
Sbjct 55 DYPF 58
>PLKKBLCC_04224 aldehyde dehydrogenase family protein
Length=58
Score = 74.7 bits (182), Expect = 2e-17, Method: Compositional matrix adjust.
Identities = 36/64 (56%), Positives = 47/64 (73%), Gaps = 6/64 (9%)
Query 422 VAFAKRIETGMIHVNDTTINDEPNVAFGGEKQSGLGRLNGEWSLEEFTTLKWISVQHEKR 481
+ KRIE+G +HVND EP V FGGEK SG+ R +G+W+L+EFTT K IS+QHEKR
Sbjct 1 MGIVKRIESG-VHVND-----EPLVVFGGEKASGVVRYDGDWALDEFTTFKRISIQHEKR 54
Query 482 SFPY 485
+P+
Sbjct 55 DYPF 58
>KFAPOJEI_00121 Gamma-glutamyl phosphate reductase
Length=435
Score = 37.4 bits (85), Expect = 0.006, Method: Compositional matrix adjust.
Identities = 41/174 (24%), Positives = 75/174 (43%), Gaps = 22/174 (13%)
Query 141 RVPAGVVGVISPFNFPFFLSMKSVAPALGAGNGVVLKPHEETPICGGTLIAKI---FENA 197
RVP GV+ +I + +++ +V + GN VL+ E L+ + E +
Sbjct 126 RVPMGVIAMI--YESRPNVTVDAVGLCIKTGNAAVLRGGREALRSNIALVRALHQGLEAS 183
Query 198 GIPAGLLNVV------VTDIAEIGDSFVEHPVPRIISFTGSTKVGSYIGQLAMKHFKKPL 251
G+P+ + V D+ V+ +PR GS + + ++H + P+
Sbjct 184 GVPSEAIQFVERVERESVDLLITAVGLVDLVIPR---------GGSGLIERVVRHAQVPV 234
Query 252 LELG-GNSAFIVLEDADIEYAVNAAVFSRFTHQGQICMSANRVLVHSSIYDKFL 304
+E G GN V AD+ A + + T + +C +A +LVH S+ +L
Sbjct 235 IETGVGNCHVYVDTAADLAKA-REIITNAKTQRPSVCNAAETLLVHKSVAGAWL 287
>PKEAFELD_03530 glutamate-5-semialdehyde dehydrogenase
Length=435
Score = 37.4 bits (85), Expect = 0.006, Method: Compositional matrix adjust.
Identities = 41/174 (24%), Positives = 75/174 (43%), Gaps = 22/174 (13%)
Query 141 RVPAGVVGVISPFNFPFFLSMKSVAPALGAGNGVVLKPHEETPICGGTLIAKI---FENA 197
RVP GV+ +I + +++ +V + GN VL+ E L+ + E +
Sbjct 126 RVPMGVIAMI--YESRPNVTVDAVGLCIKTGNAAVLRGGREALRSNIALVRALHQGLEAS 183
Query 198 GIPAGLLNVV------VTDIAEIGDSFVEHPVPRIISFTGSTKVGSYIGQLAMKHFKKPL 251
G+P+ + V D+ V+ +PR GS + + ++H + P+
Sbjct 184 GVPSEAIQFVERVERESVDLLITAVGLVDLVIPR---------GGSGLIERVVRHAQVPV 234
Query 252 LELG-GNSAFIVLEDADIEYAVNAAVFSRFTHQGQICMSANRVLVHSSIYDKFL 304
+E G GN V AD+ A + + T + +C +A +LVH S+ +L
Sbjct 235 IETGVGNCHVYVDTAADLAKA-REIITNAKTQRPSVCNAAETLLVHKSVAGAWL 287
>PLKKBLCC_03525 glutamate-5-semialdehyde dehydrogenase
Length=435
Score = 37.4 bits (85), Expect = 0.006, Method: Compositional matrix adjust.
Identities = 41/174 (24%), Positives = 75/174 (43%), Gaps = 22/174 (13%)
Query 141 RVPAGVVGVISPFNFPFFLSMKSVAPALGAGNGVVLKPHEETPICGGTLIAKI---FENA 197
RVP GV+ +I + +++ +V + GN VL+ E L+ + E +
Sbjct 126 RVPMGVIAMI--YESRPNVTVDAVGLCIKTGNAAVLRGGREALRSNIALVRALHQGLEAS 183
Query 198 GIPAGLLNVV------VTDIAEIGDSFVEHPVPRIISFTGSTKVGSYIGQLAMKHFKKPL 251
G+P+ + V D+ V+ +PR GS + + ++H + P+
Sbjct 184 GVPSEAIQFVERVERESVDLLITAVGLVDLVIPR---------GGSGLIERVVRHAQVPV 234
Query 252 LELG-GNSAFIVLEDADIEYAVNAAVFSRFTHQGQICMSANRVLVHSSIYDKFL 304
+E G GN V AD+ A + + T + +C +A +LVH S+ +L
Sbjct 235 IETGVGNCHVYVDTAADLAKA-REIITNAKTQRPSVCNAAETLLVHKSVAGAWL 287
>KFAPOJEI_03235 Cobalt/magnesium transport protein CorA
Length=306
Score = 28.9 bits (63), Expect = 2.7, Method: Compositional matrix adjust.
Identities = 19/77 (25%), Positives = 36/77 (47%), Gaps = 11/77 (14%)
Query 309 AKVESLKVGDPMDPDTIIGPLINSRQTDGLMKTVEQAIEEGAVPVKLGGFNGTIVEPTIL 368
++V +K P + +T+ PL+N TD + + + + L + +VE +
Sbjct 7 SEVTRVKNRRPQEGETVFLPLLNPNDTD-----IRRVVGD------LYQCHNLVVEDCLR 55
Query 369 KDVKPFMSIAKEELFGP 385
KDV+P + I + F P
Sbjct 56 KDVRPRLHIHQNHAFFP 72
>PKEAFELD_02580 magnesium/cobalt transporter CorA
Length=306
Score = 28.9 bits (63), Expect = 2.7, Method: Compositional matrix adjust.
Identities = 19/77 (25%), Positives = 36/77 (47%), Gaps = 11/77 (14%)
Query 309 AKVESLKVGDPMDPDTIIGPLINSRQTDGLMKTVEQAIEEGAVPVKLGGFNGTIVEPTIL 368
++V +K P + +T+ PL+N TD + + + + L + +VE +
Sbjct 7 SEVTRVKNRRPQEGETVFLPLLNPNDTD-----IRRVVGD------LYQCHNLVVEDCLR 55
Query 369 KDVKPFMSIAKEELFGP 385
KDV+P + I + F P
Sbjct 56 KDVRPRLHIHQNHAFFP 72
>PLKKBLCC_02580 magnesium/cobalt transporter CorA
Length=306
Score = 28.9 bits (63), Expect = 2.7, Method: Compositional matrix adjust.
Identities = 19/77 (25%), Positives = 36/77 (47%), Gaps = 11/77 (14%)
Query 309 AKVESLKVGDPMDPDTIIGPLINSRQTDGLMKTVEQAIEEGAVPVKLGGFNGTIVEPTIL 368
++V +K P + +T+ PL+N TD + + + + L + +VE +
Sbjct 7 SEVTRVKNRRPQEGETVFLPLLNPNDTD-----IRRVVGD------LYQCHNLVVEDCLR 55
Query 369 KDVKPFMSIAKEELFGP 385
KDV+P + I + F P
Sbjct 56 KDVRPRLHIHQNHAFFP 72
Lambda K H a alpha
0.317 0.136 0.392 0.792 4.96
Gapped
Lambda K H a alpha sigma
0.267 0.0410 0.140 1.90 42.6 43.6
Effective search space used: 1083388410
Query= sp|P94405|YCLC_BACSU Phenolic acid decarboxylase OS=Bacillus
subtilis (strain 168) OX=224308 GN=bsdC PE=1 SV=1
Length=473
Score E
Sequences producing significant alignments: (Bits) Value
KFAPOJEI_01115 Phenolic acid decarboxylase 812 0.0
PKEAFELD_03973 UbiD family decarboxylase 812 0.0
PLKKBLCC_03968 UbiD family decarboxylase 812 0.0
KFAPOJEI_01146 Phenolic acid decarboxylase 800 0.0
PKEAFELD_04004 UbiD family decarboxylase 800 0.0
PLKKBLCC_03999 UbiD family decarboxylase 800 0.0
KFAPOJEI_04840 Phenolic acid decarboxylase 720 0.0
PKEAFELD_00342 UbiD family decarboxylase 720 0.0
PLKKBLCC_00342 UbiD family decarboxylase 720 0.0
KFAPOJEI_04742 Phenolic acid decarboxylase 704 0.0
PKEAFELD_03666 UbiD family decarboxylase 704 0.0
PLKKBLCC_03661 UbiD family decarboxylase 704 0.0
KFAPOJEI_00251 Protease HtpX 26.9 8.7
PKEAFELD_03400 zinc metalloprotease HtpX 26.9 8.7
PLKKBLCC_03394 zinc metalloprotease HtpX 26.9 8.7
>KFAPOJEI_01115 Phenolic acid decarboxylase
Length=473
Score = 812 bits (2098), Expect = 0.0, Method: Compositional matrix adjust.
Identities = 369/473 (78%), Positives = 429/473 (91%), Gaps = 0/473 (0%)
Query 1 MAYQDFREFLAALEKEGQLLTVNEEVKPEPDLGASARAASNLGDKSPALLFNNIYGYHNA 60
MAY+DFR+FL L+KEGQLLT+ +EV PEPDLG++ RA +N+ DKSPALLF NI GY +A
Sbjct 1 MAYKDFRDFLDTLQKEGQLLTIEDEVMPEPDLGSAGRAINNVSDKSPALLFTNINGYKDA 60
Query 61 RIAMNVIGSWPNHAMMLGMPKDTPVKEQFFEFAKRYDQFPMPVKREETAPFHENEITEDI 120
R+AMNVIGSWPNHA+M+GMPK+TPVKEQFFEFA+R+D +P+ V+R E+APF E E+ E++
Sbjct 61 RVAMNVIGSWPNHALMMGMPKNTPVKEQFFEFARRWDNYPVAVERMESAPFQEVEVNENV 120
Query 121 NLFDILPLFRINQGDGGYYLDKACVISRDLEDPDNFGKQNVGIYRMQVKGKDRLGIQPVP 180
NLFD+LPLFR+NQ DGG+Y+DKACVISRD DP++FGKQNVGIYR+QVKGKDRLGIQPVP
Sbjct 121 NLFDLLPLFRLNQYDGGFYIDKACVISRDPSDPEHFGKQNVGIYRIQVKGKDRLGIQPVP 180
Query 181 QHDIAIHLRQAEERGINLPVTIALGCEPVITTAASTPLLYDQSEYEMAGAIQGEPYRIVK 240
QHDIAIHLR AEERG NLP+ +A+GCEPVITT A+ P+ YDQSEYEMAGAIQGEPY++
Sbjct 181 QHDIAIHLRMAEERGENLPIALAIGCEPVITTMAAAPIGYDQSEYEMAGAIQGEPYKVFT 240
Query 241 SKLSDLDVPWGAEVVLEGEIIAGEREYEGPFGEFTGHYSGGRSMPIIKIKRVYHRNNPIF 300
++LDVPWGAE+VLEGEI+AG RE+EGPFGEFTGHYSGGRSMP+I +KRVYHR NPIF
Sbjct 241 LPGTNLDVPWGAEIVLEGEILAGVREFEGPFGEFTGHYSGGRSMPVIHVKRVYHRRNPIF 300
Query 301 EHLYLGMPWTECDYMIGINTCVPLYQQLKEAYPNEIVAVNAMYTHGLIAIVSTKTRYGGF 360
EHLY+GMPWTE DYM+G+NTCVP+YQQLK+A+PNEIVAVNAMYTHGL+AI+STK RYGGF
Sbjct 301 EHLYIGMPWTETDYMVGVNTCVPMYQQLKDAFPNEIVAVNAMYTHGLVAIISTKKRYGGF 360
Query 361 AKAVGMRALTTPHGLGYCKMVIVVDEDVDPFNLPQVMWALSTKMHPKHDAVIIPDLSVLP 420
AKAVGMRA+TTPHGLGYCK+VIVVDE VDPFNLPQVMWALSTKMHP HD VI+PDLSVLP
Sbjct 361 AKAVGMRAMTTPHGLGYCKLVIVVDETVDPFNLPQVMWALSTKMHPAHDVVIVPDLSVLP 420
Query 421 LDPGSNPSGITHKMILDATTPVAPETRGHYSQPLDSPLTTKEWEQKLMDLMNK 473
LDPGSNP+GITHKMILDATTPVAPETRGHYSQPLD+PL T +WE DL+N+
Sbjct 421 LDPGSNPAGITHKMILDATTPVAPETRGHYSQPLDAPLATDKWETIFQDLLNR 473
>PKEAFELD_03973 UbiD family decarboxylase
Length=473
Score = 812 bits (2098), Expect = 0.0, Method: Compositional matrix adjust.
Identities = 369/473 (78%), Positives = 429/473 (91%), Gaps = 0/473 (0%)
Query 1 MAYQDFREFLAALEKEGQLLTVNEEVKPEPDLGASARAASNLGDKSPALLFNNIYGYHNA 60
MAY+DFR+FL L+KEGQLLT+ +EV PEPDLG++ RA +N+ DKSPALLF NI GY +A
Sbjct 1 MAYKDFRDFLDTLQKEGQLLTIEDEVMPEPDLGSAGRAINNVSDKSPALLFTNINGYKDA 60
Query 61 RIAMNVIGSWPNHAMMLGMPKDTPVKEQFFEFAKRYDQFPMPVKREETAPFHENEITEDI 120
R+AMNVIGSWPNHA+M+GMPK+TPVKEQFFEFA+R+D +P+ V+R E+APF E E+ E++
Sbjct 61 RVAMNVIGSWPNHALMMGMPKNTPVKEQFFEFARRWDNYPVAVERMESAPFQEVEVNENV 120
Query 121 NLFDILPLFRINQGDGGYYLDKACVISRDLEDPDNFGKQNVGIYRMQVKGKDRLGIQPVP 180
NLFD+LPLFR+NQ DGG+Y+DKACVISRD DP++FGKQNVGIYR+QVKGKDRLGIQPVP
Sbjct 121 NLFDLLPLFRLNQYDGGFYIDKACVISRDPSDPEHFGKQNVGIYRIQVKGKDRLGIQPVP 180
Query 181 QHDIAIHLRQAEERGINLPVTIALGCEPVITTAASTPLLYDQSEYEMAGAIQGEPYRIVK 240
QHDIAIHLR AEERG NLP+ +A+GCEPVITT A+ P+ YDQSEYEMAGAIQGEPY++
Sbjct 181 QHDIAIHLRMAEERGENLPIALAIGCEPVITTMAAAPIGYDQSEYEMAGAIQGEPYKVFT 240
Query 241 SKLSDLDVPWGAEVVLEGEIIAGEREYEGPFGEFTGHYSGGRSMPIIKIKRVYHRNNPIF 300
++LDVPWGAE+VLEGEI+AG RE+EGPFGEFTGHYSGGRSMP+I +KRVYHR NPIF
Sbjct 241 LPGTNLDVPWGAEIVLEGEILAGVREFEGPFGEFTGHYSGGRSMPVIHVKRVYHRRNPIF 300
Query 301 EHLYLGMPWTECDYMIGINTCVPLYQQLKEAYPNEIVAVNAMYTHGLIAIVSTKTRYGGF 360
EHLY+GMPWTE DYM+G+NTCVP+YQQLK+A+PNEIVAVNAMYTHGL+AI+STK RYGGF
Sbjct 301 EHLYIGMPWTETDYMVGVNTCVPMYQQLKDAFPNEIVAVNAMYTHGLVAIISTKKRYGGF 360
Query 361 AKAVGMRALTTPHGLGYCKMVIVVDEDVDPFNLPQVMWALSTKMHPKHDAVIIPDLSVLP 420
AKAVGMRA+TTPHGLGYCK+VIVVDE VDPFNLPQVMWALSTKMHP HD VI+PDLSVLP
Sbjct 361 AKAVGMRAMTTPHGLGYCKLVIVVDETVDPFNLPQVMWALSTKMHPAHDVVIVPDLSVLP 420
Query 421 LDPGSNPSGITHKMILDATTPVAPETRGHYSQPLDSPLTTKEWEQKLMDLMNK 473
LDPGSNP+GITHKMILDATTPVAPETRGHYSQPLD+PL T +WE DL+N+
Sbjct 421 LDPGSNPAGITHKMILDATTPVAPETRGHYSQPLDAPLATDKWETIFQDLLNR 473
>PLKKBLCC_03968 UbiD family decarboxylase
Length=473
Score = 812 bits (2098), Expect = 0.0, Method: Compositional matrix adjust.
Identities = 369/473 (78%), Positives = 429/473 (91%), Gaps = 0/473 (0%)
Query 1 MAYQDFREFLAALEKEGQLLTVNEEVKPEPDLGASARAASNLGDKSPALLFNNIYGYHNA 60
MAY+DFR+FL L+KEGQLLT+ +EV PEPDLG++ RA +N+ DKSPALLF NI GY +A
Sbjct 1 MAYKDFRDFLDTLQKEGQLLTIEDEVMPEPDLGSAGRAINNVSDKSPALLFTNINGYKDA 60
Query 61 RIAMNVIGSWPNHAMMLGMPKDTPVKEQFFEFAKRYDQFPMPVKREETAPFHENEITEDI 120
R+AMNVIGSWPNHA+M+GMPK+TPVKEQFFEFA+R+D +P+ V+R E+APF E E+ E++
Sbjct 61 RVAMNVIGSWPNHALMMGMPKNTPVKEQFFEFARRWDNYPVAVERMESAPFQEVEVNENV 120
Query 121 NLFDILPLFRINQGDGGYYLDKACVISRDLEDPDNFGKQNVGIYRMQVKGKDRLGIQPVP 180
NLFD+LPLFR+NQ DGG+Y+DKACVISRD DP++FGKQNVGIYR+QVKGKDRLGIQPVP
Sbjct 121 NLFDLLPLFRLNQYDGGFYIDKACVISRDPSDPEHFGKQNVGIYRIQVKGKDRLGIQPVP 180
Query 181 QHDIAIHLRQAEERGINLPVTIALGCEPVITTAASTPLLYDQSEYEMAGAIQGEPYRIVK 240
QHDIAIHLR AEERG NLP+ +A+GCEPVITT A+ P+ YDQSEYEMAGAIQGEPY++
Sbjct 181 QHDIAIHLRMAEERGENLPIALAIGCEPVITTMAAAPIGYDQSEYEMAGAIQGEPYKVFT 240
Query 241 SKLSDLDVPWGAEVVLEGEIIAGEREYEGPFGEFTGHYSGGRSMPIIKIKRVYHRNNPIF 300
++LDVPWGAE+VLEGEI+AG RE+EGPFGEFTGHYSGGRSMP+I +KRVYHR NPIF
Sbjct 241 LPGTNLDVPWGAEIVLEGEILAGVREFEGPFGEFTGHYSGGRSMPVIHVKRVYHRRNPIF 300
Query 301 EHLYLGMPWTECDYMIGINTCVPLYQQLKEAYPNEIVAVNAMYTHGLIAIVSTKTRYGGF 360
EHLY+GMPWTE DYM+G+NTCVP+YQQLK+A+PNEIVAVNAMYTHGL+AI+STK RYGGF
Sbjct 301 EHLYIGMPWTETDYMVGVNTCVPMYQQLKDAFPNEIVAVNAMYTHGLVAIISTKKRYGGF 360
Query 361 AKAVGMRALTTPHGLGYCKMVIVVDEDVDPFNLPQVMWALSTKMHPKHDAVIIPDLSVLP 420
AKAVGMRA+TTPHGLGYCK+VIVVDE VDPFNLPQVMWALSTKMHP HD VI+PDLSVLP
Sbjct 361 AKAVGMRAMTTPHGLGYCKLVIVVDETVDPFNLPQVMWALSTKMHPAHDVVIVPDLSVLP 420
Query 421 LDPGSNPSGITHKMILDATTPVAPETRGHYSQPLDSPLTTKEWEQKLMDLMNK 473
LDPGSNP+GITHKMILDATTPVAPETRGHYSQPLD+PL T +WE DL+N+
Sbjct 421 LDPGSNPAGITHKMILDATTPVAPETRGHYSQPLDAPLATDKWETIFQDLLNR 473
>KFAPOJEI_01146 Phenolic acid decarboxylase
Length=474
Score = 800 bits (2065), Expect = 0.0, Method: Compositional matrix adjust.
Identities = 361/472 (76%), Positives = 427/472 (90%), Gaps = 0/472 (0%)
Query 1 MAYQDFREFLAALEKEGQLLTVNEEVKPEPDLGASARAASNLGDKSPALLFNNIYGYHNA 60
MAYQDFR+FL L KE QLLT+ +EV PEPDLG++ RA +N+ DKSPALLF NI GY++A
Sbjct 1 MAYQDFRDFLDTLRKEVQLLTIEDEVMPEPDLGSAGRAINNVSDKSPALLFTNINGYNDA 60
Query 61 RIAMNVIGSWPNHAMMLGMPKDTPVKEQFFEFAKRYDQFPMPVKREETAPFHENEITEDI 120
++AMNVIGSWPNHA+M+GMPK+TPVKEQFFEFA+R+D +P+PV+R ++APF E E+ EDI
Sbjct 61 KVAMNVIGSWPNHALMMGMPKNTPVKEQFFEFARRWDNYPVPVERLDSAPFQEVEVNEDI 120
Query 121 NLFDILPLFRINQGDGGYYLDKACVISRDLEDPDNFGKQNVGIYRMQVKGKDRLGIQPVP 180
NLFD+LPLFR+NQ DGG+Y+DKACVISRD DP++FGKQNVG+YR+QVKGKDRLGIQPVP
Sbjct 121 NLFDLLPLFRLNQYDGGFYIDKACVISRDPTDPEHFGKQNVGVYRIQVKGKDRLGIQPVP 180
Query 181 QHDIAIHLRQAEERGINLPVTIALGCEPVITTAASTPLLYDQSEYEMAGAIQGEPYRIVK 240
QHDI +HLR AEERG NLPV +A+GCEPVITT A+ P+ YDQSEYEMAGAIQGEPY+I
Sbjct 181 QHDIGVHLRLAEERGENLPVALAIGCEPVITTMAAAPIGYDQSEYEMAGAIQGEPYKIFT 240
Query 241 SKLSDLDVPWGAEVVLEGEIIAGEREYEGPFGEFTGHYSGGRSMPIIKIKRVYHRNNPIF 300
++LDVPWGAE+VLEGE++AG RE+EGPFGEFTGHYSGGRSMP+I IKRVYHR NPIF
Sbjct 241 LPGTNLDVPWGAEIVLEGEVLAGVREFEGPFGEFTGHYSGGRSMPVIHIKRVYHRRNPIF 300
Query 301 EHLYLGMPWTECDYMIGINTCVPLYQQLKEAYPNEIVAVNAMYTHGLIAIVSTKTRYGGF 360
EHLY+GMPWTE DYM+G+NTCVP+YQQLK+A+P+EIVAVNAMYTHGL+AI+STK RYGGF
Sbjct 301 EHLYIGMPWTETDYMVGVNTCVPMYQQLKDAFPDEIVAVNAMYTHGLVAIISTKKRYGGF 360
Query 361 AKAVGMRALTTPHGLGYCKMVIVVDEDVDPFNLPQVMWALSTKMHPKHDAVIIPDLSVLP 420
AKAVGMRA+TTPHGLGYCK+ I+VDE VDPFNLPQVMWALSTKMHP HD +I+PD+SV+P
Sbjct 361 AKAVGMRAMTTPHGLGYCKLAIIVDETVDPFNLPQVMWALSTKMHPAHDVIILPDMSVIP 420
Query 421 LDPGSNPSGITHKMILDATTPVAPETRGHYSQPLDSPLTTKEWEQKLMDLMN 472
LDPGSNP+GITHKMILDATTPVAPETRGHYSQPLD+P+ T++WE +L+N
Sbjct 421 LDPGSNPAGITHKMILDATTPVAPETRGHYSQPLDAPIATEKWEHIFQELLN 472
>PKEAFELD_04004 UbiD family decarboxylase
Length=474
Score = 800 bits (2065), Expect = 0.0, Method: Compositional matrix adjust.
Identities = 361/472 (76%), Positives = 427/472 (90%), Gaps = 0/472 (0%)
Query 1 MAYQDFREFLAALEKEGQLLTVNEEVKPEPDLGASARAASNLGDKSPALLFNNIYGYHNA 60
MAYQDFR+FL L KE QLLT+ +EV PEPDLG++ RA +N+ DKSPALLF NI GY++A
Sbjct 1 MAYQDFRDFLDTLRKEVQLLTIEDEVMPEPDLGSAGRAINNVSDKSPALLFTNINGYNDA 60
Query 61 RIAMNVIGSWPNHAMMLGMPKDTPVKEQFFEFAKRYDQFPMPVKREETAPFHENEITEDI 120
++AMNVIGSWPNHA+M+GMPK+TPVKEQFFEFA+R+D +P+PV+R ++APF E E+ EDI
Sbjct 61 KVAMNVIGSWPNHALMMGMPKNTPVKEQFFEFARRWDNYPVPVERLDSAPFQEVEVNEDI 120
Query 121 NLFDILPLFRINQGDGGYYLDKACVISRDLEDPDNFGKQNVGIYRMQVKGKDRLGIQPVP 180
NLFD+LPLFR+NQ DGG+Y+DKACVISRD DP++FGKQNVG+YR+QVKGKDRLGIQPVP
Sbjct 121 NLFDLLPLFRLNQYDGGFYIDKACVISRDPTDPEHFGKQNVGVYRIQVKGKDRLGIQPVP 180
Query 181 QHDIAIHLRQAEERGINLPVTIALGCEPVITTAASTPLLYDQSEYEMAGAIQGEPYRIVK 240
QHDI +HLR AEERG NLPV +A+GCEPVITT A+ P+ YDQSEYEMAGAIQGEPY+I
Sbjct 181 QHDIGVHLRLAEERGENLPVALAIGCEPVITTMAAAPIGYDQSEYEMAGAIQGEPYKIFT 240
Query 241 SKLSDLDVPWGAEVVLEGEIIAGEREYEGPFGEFTGHYSGGRSMPIIKIKRVYHRNNPIF 300
++LDVPWGAE+VLEGE++AG RE+EGPFGEFTGHYSGGRSMP+I IKRVYHR NPIF
Sbjct 241 LPGTNLDVPWGAEIVLEGEVLAGVREFEGPFGEFTGHYSGGRSMPVIHIKRVYHRRNPIF 300
Query 301 EHLYLGMPWTECDYMIGINTCVPLYQQLKEAYPNEIVAVNAMYTHGLIAIVSTKTRYGGF 360
EHLY+GMPWTE DYM+G+NTCVP+YQQLK+A+P+EIVAVNAMYTHGL+AI+STK RYGGF
Sbjct 301 EHLYIGMPWTETDYMVGVNTCVPMYQQLKDAFPDEIVAVNAMYTHGLVAIISTKKRYGGF 360
Query 361 AKAVGMRALTTPHGLGYCKMVIVVDEDVDPFNLPQVMWALSTKMHPKHDAVIIPDLSVLP 420
AKAVGMRA+TTPHGLGYCK+ I+VDE VDPFNLPQVMWALSTKMHP HD +I+PD+SV+P
Sbjct 361 AKAVGMRAMTTPHGLGYCKLAIIVDETVDPFNLPQVMWALSTKMHPAHDVIILPDMSVIP 420
Query 421 LDPGSNPSGITHKMILDATTPVAPETRGHYSQPLDSPLTTKEWEQKLMDLMN 472
LDPGSNP+GITHKMILDATTPVAPETRGHYSQPLD+P+ T++WE +L+N
Sbjct 421 LDPGSNPAGITHKMILDATTPVAPETRGHYSQPLDAPIATEKWEHIFQELLN 472
>PLKKBLCC_03999 UbiD family decarboxylase
Length=474
Score = 800 bits (2065), Expect = 0.0, Method: Compositional matrix adjust.
Identities = 361/472 (76%), Positives = 427/472 (90%), Gaps = 0/472 (0%)
Query 1 MAYQDFREFLAALEKEGQLLTVNEEVKPEPDLGASARAASNLGDKSPALLFNNIYGYHNA 60
MAYQDFR+FL L KE QLLT+ +EV PEPDLG++ RA +N+ DKSPALLF NI GY++A
Sbjct 1 MAYQDFRDFLDTLRKEVQLLTIEDEVMPEPDLGSAGRAINNVSDKSPALLFTNINGYNDA 60
Query 61 RIAMNVIGSWPNHAMMLGMPKDTPVKEQFFEFAKRYDQFPMPVKREETAPFHENEITEDI 120
++AMNVIGSWPNHA+M+GMPK+TPVKEQFFEFA+R+D +P+PV+R ++APF E E+ EDI
Sbjct 61 KVAMNVIGSWPNHALMMGMPKNTPVKEQFFEFARRWDNYPVPVERLDSAPFQEVEVNEDI 120
Query 121 NLFDILPLFRINQGDGGYYLDKACVISRDLEDPDNFGKQNVGIYRMQVKGKDRLGIQPVP 180
NLFD+LPLFR+NQ DGG+Y+DKACVISRD DP++FGKQNVG+YR+QVKGKDRLGIQPVP
Sbjct 121 NLFDLLPLFRLNQYDGGFYIDKACVISRDPTDPEHFGKQNVGVYRIQVKGKDRLGIQPVP 180
Query 181 QHDIAIHLRQAEERGINLPVTIALGCEPVITTAASTPLLYDQSEYEMAGAIQGEPYRIVK 240
QHDI +HLR AEERG NLPV +A+GCEPVITT A+ P+ YDQSEYEMAGAIQGEPY+I
Sbjct 181 QHDIGVHLRLAEERGENLPVALAIGCEPVITTMAAAPIGYDQSEYEMAGAIQGEPYKIFT 240
Query 241 SKLSDLDVPWGAEVVLEGEIIAGEREYEGPFGEFTGHYSGGRSMPIIKIKRVYHRNNPIF 300
++LDVPWGAE+VLEGE++AG RE+EGPFGEFTGHYSGGRSMP+I IKRVYHR NPIF
Sbjct 241 LPGTNLDVPWGAEIVLEGEVLAGVREFEGPFGEFTGHYSGGRSMPVIHIKRVYHRRNPIF 300
Query 301 EHLYLGMPWTECDYMIGINTCVPLYQQLKEAYPNEIVAVNAMYTHGLIAIVSTKTRYGGF 360
EHLY+GMPWTE DYM+G+NTCVP+YQQLK+A+P+EIVAVNAMYTHGL+AI+STK RYGGF
Sbjct 301 EHLYIGMPWTETDYMVGVNTCVPMYQQLKDAFPDEIVAVNAMYTHGLVAIISTKKRYGGF 360
Query 361 AKAVGMRALTTPHGLGYCKMVIVVDEDVDPFNLPQVMWALSTKMHPKHDAVIIPDLSVLP 420
AKAVGMRA+TTPHGLGYCK+ I+VDE VDPFNLPQVMWALSTKMHP HD +I+PD+SV+P
Sbjct 361 AKAVGMRAMTTPHGLGYCKLAIIVDETVDPFNLPQVMWALSTKMHPAHDVIILPDMSVIP 420
Query 421 LDPGSNPSGITHKMILDATTPVAPETRGHYSQPLDSPLTTKEWEQKLMDLMN 472
LDPGSNP+GITHKMILDATTPVAPETRGHYSQPLD+P+ T++WE +L+N
Sbjct 421 LDPGSNPAGITHKMILDATTPVAPETRGHYSQPLDAPIATEKWEHIFQELLN 472
>KFAPOJEI_04840 Phenolic acid decarboxylase
Length=473
Score = 720 bits (1858), Expect = 0.0, Method: Compositional matrix adjust.
Identities = 337/474 (71%), Positives = 401/474 (85%), Gaps = 2/474 (0%)
Query 1 MAYQDFREFLAALEKEGQLLTVNEEVKPEPDLGASARAASNLGDKSPALLFNNIYGYHNA 60
MAY+D R FL LE EGQL+ V + PEPDLG++ARA +NLGD+SPALLFNNI+GY
Sbjct 1 MAYRDLRSFLDKLEAEGQLVRVTQMTHPEPDLGSAARAVNNLGDQSPALLFNNIHGYKTG 60
Query 61 RIAMNVIGSWPNHAMMLGMPKDTPVKEQFFEFAKRYDQFPMPVKREETAPFHENEITEDI 120
+A+NVIGSWPNHA+M+G+PKDTPVKEQF EFA+R+++FP+PV+R ETAPF N+ITEDI
Sbjct 61 NVALNVIGSWPNHALMMGLPKDTPVKEQFLEFARRWNKFPVPVERVETAPFQANKITEDI 120
Query 121 NLFDILPLFRINQGDGGYYLDKACVISRDLEDPDNFGKQNVGIYRMQVKGKDRLGIQPVP 180
NLF++LPLFR+N D G ++DKACVISRDL+DP+NF KQNVGIYR+QVKGKD+LGIQP+P
Sbjct 121 NLFEVLPLFRLNHEDSGCFIDKACVISRDLDDPENFQKQNVGIYRLQVKGKDKLGIQPIP 180
Query 181 QHDIAIHLRQAEERGINLPVTIALGCEPVITTAASTPLLYDQSEYEMAGAIQGEPYRIVK 240
HDI +HL+ AEERG NLPVTIA+GC+PVITT A +PL YDQSEYEMAGAIQGEPYRIV+
Sbjct 181 THDIGLHLKIAEERGENLPVTIAIGCDPVITTIAGSPLAYDQSEYEMAGAIQGEPYRIVQ 240
Query 241 SKLSDLDVPWGAEVVLEGEIIAGEREYEGPFGEFTGHYSGGRSMPIIKIKRVYHRNNPIF 300
SK S LD+PWGAEVVLEGEIIAG RE EGPFGEFTG YS R P+I+I +Y+R+NPIF
Sbjct 241 SKHSGLDIPWGAEVVLEGEIIAGYRELEGPFGEFTGSYSDARRQPVIQINAMYYRDNPIF 300
Query 301 EHLYLGMPWTECDYMIGINTCVPLYQQLKEAYPNEIVAVNAMYTHGLIAIVSTKTRYGGF 360
EHLYLGMPWTE DYM + T VPLY QLKEA+P E+VAVNAMYT GL+AI+STKTRYGGF
Sbjct 301 EHLYLGMPWTELDYMTSVATSVPLYHQLKEAFP-EVVAVNAMYTVGLVAIISTKTRYGGF 359
Query 361 AKAVGMRALTTPHGLGYCKMVIVVDEDVDPFNLPQVMWALSTKMHPKHDAVIIPDLSVLP 420
AKAVGMRA+TTPHGLGYCK+VIVVD+ VDPFN+PQVMWALST++ P D V+IP+ SVL
Sbjct 360 AKAVGMRAMTTPHGLGYCKLVIVVDDFVDPFNVPQVMWALSTRVAPDKDMVMIPNASVLA 419
Query 421 LDPGSNPSGITHKMILDATTPVAPETRGHYSQP-LDSPLTTKEWEQKLMDLMNK 473
LDP S+P GITHK+++DATTP PETRG P ++ P T++WE + LMNK
Sbjct 420 LDPSSDPPGITHKVVIDATTPKYPETRGEMFAPTVEPPRDTQKWETIIKQLMNK 473
>PKEAFELD_00342 UbiD family decarboxylase
Length=473
Score = 720 bits (1858), Expect = 0.0, Method: Compositional matrix adjust.
Identities = 337/474 (71%), Positives = 401/474 (85%), Gaps = 2/474 (0%)
Query 1 MAYQDFREFLAALEKEGQLLTVNEEVKPEPDLGASARAASNLGDKSPALLFNNIYGYHNA 60
MAY+D R FL LE EGQL+ V + PEPDLG++ARA +NLGD+SPALLFNNI+GY
Sbjct 1 MAYRDLRSFLDKLEAEGQLVRVTQMTHPEPDLGSAARAVNNLGDQSPALLFNNIHGYKTG 60
Query 61 RIAMNVIGSWPNHAMMLGMPKDTPVKEQFFEFAKRYDQFPMPVKREETAPFHENEITEDI 120
+A+NVIGSWPNHA+M+G+PKDTPVKEQF EFA+R+++FP+PV+R ETAPF N+ITEDI
Sbjct 61 NVALNVIGSWPNHALMMGLPKDTPVKEQFLEFARRWNKFPVPVERVETAPFQANKITEDI 120
Query 121 NLFDILPLFRINQGDGGYYLDKACVISRDLEDPDNFGKQNVGIYRMQVKGKDRLGIQPVP 180
NLF++LPLFR+N D G ++DKACVISRDL+DP+NF KQNVGIYR+QVKGKD+LGIQP+P
Sbjct 121 NLFEVLPLFRLNHEDSGCFIDKACVISRDLDDPENFQKQNVGIYRLQVKGKDKLGIQPIP 180
Query 181 QHDIAIHLRQAEERGINLPVTIALGCEPVITTAASTPLLYDQSEYEMAGAIQGEPYRIVK 240
HDI +HL+ AEERG NLPVTIA+GC+PVITT A +PL YDQSEYEMAGAIQGEPYRIV+
Sbjct 181 THDIGLHLKIAEERGENLPVTIAIGCDPVITTIAGSPLAYDQSEYEMAGAIQGEPYRIVQ 240
Query 241 SKLSDLDVPWGAEVVLEGEIIAGEREYEGPFGEFTGHYSGGRSMPIIKIKRVYHRNNPIF 300
SK S LD+PWGAEVVLEGEIIAG RE EGPFGEFTG YS R P+I+I +Y+R+NPIF
Sbjct 241 SKHSGLDIPWGAEVVLEGEIIAGYRELEGPFGEFTGSYSDARRQPVIQINAMYYRDNPIF 300
Query 301 EHLYLGMPWTECDYMIGINTCVPLYQQLKEAYPNEIVAVNAMYTHGLIAIVSTKTRYGGF 360
EHLYLGMPWTE DYM + T VPLY QLKEA+P E+VAVNAMYT GL+AI+STKTRYGGF
Sbjct 301 EHLYLGMPWTELDYMTSVATSVPLYHQLKEAFP-EVVAVNAMYTVGLVAIISTKTRYGGF 359
Query 361 AKAVGMRALTTPHGLGYCKMVIVVDEDVDPFNLPQVMWALSTKMHPKHDAVIIPDLSVLP 420
AKAVGMRA+TTPHGLGYCK+VIVVD+ VDPFN+PQVMWALST++ P D V+IP+ SVL
Sbjct 360 AKAVGMRAMTTPHGLGYCKLVIVVDDFVDPFNVPQVMWALSTRVAPDKDMVMIPNASVLA 419
Query 421 LDPGSNPSGITHKMILDATTPVAPETRGHYSQP-LDSPLTTKEWEQKLMDLMNK 473
LDP S+P GITHK+++DATTP PETRG P ++ P T++WE + LMNK
Sbjct 420 LDPSSDPPGITHKVVIDATTPKYPETRGEMFAPTVEPPRDTQKWETIIKQLMNK 473
>PLKKBLCC_00342 UbiD family decarboxylase
Length=473
Score = 720 bits (1858), Expect = 0.0, Method: Compositional matrix adjust.
Identities = 337/474 (71%), Positives = 401/474 (85%), Gaps = 2/474 (0%)
Query 1 MAYQDFREFLAALEKEGQLLTVNEEVKPEPDLGASARAASNLGDKSPALLFNNIYGYHNA 60
MAY+D R FL LE EGQL+ V + PEPDLG++ARA +NLGD+SPALLFNNI+GY
Sbjct 1 MAYRDLRSFLDKLEAEGQLVRVTQMTHPEPDLGSAARAVNNLGDQSPALLFNNIHGYKTG 60
Query 61 RIAMNVIGSWPNHAMMLGMPKDTPVKEQFFEFAKRYDQFPMPVKREETAPFHENEITEDI 120
+A+NVIGSWPNHA+M+G+PKDTPVKEQF EFA+R+++FP+PV+R ETAPF N+ITEDI
Sbjct 61 NVALNVIGSWPNHALMMGLPKDTPVKEQFLEFARRWNKFPVPVERVETAPFQANKITEDI 120
Query 121 NLFDILPLFRINQGDGGYYLDKACVISRDLEDPDNFGKQNVGIYRMQVKGKDRLGIQPVP 180
NLF++LPLFR+N D G ++DKACVISRDL+DP+NF KQNVGIYR+QVKGKD+LGIQP+P
Sbjct 121 NLFEVLPLFRLNHEDSGCFIDKACVISRDLDDPENFQKQNVGIYRLQVKGKDKLGIQPIP 180
Query 181 QHDIAIHLRQAEERGINLPVTIALGCEPVITTAASTPLLYDQSEYEMAGAIQGEPYRIVK 240
HDI +HL+ AEERG NLPVTIA+GC+PVITT A +PL YDQSEYEMAGAIQGEPYRIV+
Sbjct 181 THDIGLHLKIAEERGENLPVTIAIGCDPVITTIAGSPLAYDQSEYEMAGAIQGEPYRIVQ 240
Query 241 SKLSDLDVPWGAEVVLEGEIIAGEREYEGPFGEFTGHYSGGRSMPIIKIKRVYHRNNPIF 300
SK S LD+PWGAEVVLEGEIIAG RE EGPFGEFTG YS R P+I+I +Y+R+NPIF
Sbjct 241 SKHSGLDIPWGAEVVLEGEIIAGYRELEGPFGEFTGSYSDARRQPVIQINAMYYRDNPIF 300
Query 301 EHLYLGMPWTECDYMIGINTCVPLYQQLKEAYPNEIVAVNAMYTHGLIAIVSTKTRYGGF 360
EHLYLGMPWTE DYM + T VPLY QLKEA+P E+VAVNAMYT GL+AI+STKTRYGGF
Sbjct 301 EHLYLGMPWTELDYMTSVATSVPLYHQLKEAFP-EVVAVNAMYTVGLVAIISTKTRYGGF 359
Query 361 AKAVGMRALTTPHGLGYCKMVIVVDEDVDPFNLPQVMWALSTKMHPKHDAVIIPDLSVLP 420
AKAVGMRA+TTPHGLGYCK+VIVVD+ VDPFN+PQVMWALST++ P D V+IP+ SVL
Sbjct 360 AKAVGMRAMTTPHGLGYCKLVIVVDDFVDPFNVPQVMWALSTRVAPDKDMVMIPNASVLA 419
Query 421 LDPGSNPSGITHKMILDATTPVAPETRGHYSQP-LDSPLTTKEWEQKLMDLMNK 473
LDP S+P GITHK+++DATTP PETRG P ++ P T++WE + LMNK
Sbjct 420 LDPSSDPPGITHKVVIDATTPKYPETRGEMFAPTVEPPRDTQKWETIIKQLMNK 473
>KFAPOJEI_04742 Phenolic acid decarboxylase
Length=473
Score = 704 bits (1817), Expect = 0.0, Method: Compositional matrix adjust.
Identities = 327/474 (69%), Positives = 399/474 (84%), Gaps = 2/474 (0%)
Query 1 MAYQDFREFLAALEKEGQLLTVNEEVKPEPDLGASARAASNLGDKSPALLFNNIYGYHNA 60
MA++D R FL LE EGQLL V + V PEPDLG++ARA +NLGD++PALLFNNI+GY+N
Sbjct 1 MAFKDLRSFLEKLETEGQLLRVTQRVNPEPDLGSAARAVNNLGDQAPALLFNNIHGYNNG 60
Query 61 RIAMNVIGSWPNHAMMLGMPKDTPVKEQFFEFAKRYDQFPMPVKREETAPFHENEITEDI 120
R+A+NV GSWPNHA+M+G+PKDT VKEQF EFA+R++ +P+PV+R +TAPFH N++TE+I
Sbjct 61 RVALNVHGSWPNHALMMGLPKDTSVKEQFLEFARRWNNYPVPVERVDTAPFHANQVTENI 120
Query 121 NLFDILPLFRINQGDGGYYLDKACVISRDLEDPDNFGKQNVGIYRMQVKGKDRLGIQPVP 180
NLFDILPLFR+N+ D ++DKACVISRD +DP+NFGKQNVGIYR+QVKGKDRL IQP+P
Sbjct 121 NLFDILPLFRLNREDSACFIDKACVISRDPDDPENFGKQNVGIYRIQVKGKDRLAIQPIP 180
Query 181 QHDIAIHLRQAEERGINLPVTIALGCEPVITTAASTPLLYDQSEYEMAGAIQGEPYRIVK 240
HDI IHLR+AEERG NLPVTIA+G EPVITT A +PL Y+QSEYEMAGAIQGEPY+IV+
Sbjct 181 THDIGIHLRKAEERGENLPVTIAIGNEPVITTIAGSPLTYEQSEYEMAGAIQGEPYKIVQ 240
Query 241 SKLSDLDVPWGAEVVLEGEIIAGEREYEGPFGEFTGHYSGGRSMPIIKIKRVYHRNNPIF 300
SK S+LD+PWGAEVV+EGEII G RE+EGPFGEFTG YS R P+I++ +Y+R+NPIF
Sbjct 241 SKHSNLDIPWGAEVVIEGEIIGGYREFEGPFGEFTGSYSDARHQPVIQVNAIYYRDNPIF 300
Query 301 EHLYLGMPWTECDYMIGINTCVPLYQQLKEAYPNEIVAVNAMYTHGLIAIVSTKTRYGGF 360
EHLYLGM TE D++ INTCVPLY QLKEA+P E+ AVNA + GL AI+STKTR+GGF
Sbjct 301 EHLYLGMSPTEMDFITSINTCVPLYHQLKEAFP-EVEAVNANFVQGLAAIISTKTRFGGF 359
Query 361 AKAVGMRALTTPHGLGYCKMVIVVDEDVDPFNLPQVMWALSTKMHPKHDAVIIPDLSVLP 420
AKAVGMRA+TTPHGLGYCK+VI+VD+ VDPFNLPQVMWALST++ P D V+IP+ SVL
Sbjct 360 AKAVGMRAMTTPHGLGYCKLVILVDDFVDPFNLPQVMWALSTRVAPDKDLVVIPNASVLS 419
Query 421 LDPGSNPSGITHKMILDATTPVAPETRGHYSQP-LDSPLTTKEWEQKLMDLMNK 473
LDP S+P GITHK+I+DATTP +PE RG P ++ P T++WE L LMNK
Sbjct 420 LDPSSDPPGITHKLIIDATTPKSPEVRGEIFAPTVEPPRDTEKWETILKQLMNK 473
>PKEAFELD_03666 UbiD family decarboxylase
Length=473
Score = 704 bits (1817), Expect = 0.0, Method: Compositional matrix adjust.
Identities = 327/474 (69%), Positives = 399/474 (84%), Gaps = 2/474 (0%)
Query 1 MAYQDFREFLAALEKEGQLLTVNEEVKPEPDLGASARAASNLGDKSPALLFNNIYGYHNA 60
MA++D R FL LE EGQLL V + V PEPDLG++ARA +NLGD++PALLFNNI+GY+N
Sbjct 1 MAFKDLRSFLEKLETEGQLLRVTQRVNPEPDLGSAARAVNNLGDQAPALLFNNIHGYNNG 60
Query 61 RIAMNVIGSWPNHAMMLGMPKDTPVKEQFFEFAKRYDQFPMPVKREETAPFHENEITEDI 120
R+A+NV GSWPNHA+M+G+PKDT VKEQF EFA+R++ +P+PV+R +TAPFH N++TE+I
Sbjct 61 RVALNVHGSWPNHALMMGLPKDTSVKEQFLEFARRWNNYPVPVERVDTAPFHANQVTENI 120
Query 121 NLFDILPLFRINQGDGGYYLDKACVISRDLEDPDNFGKQNVGIYRMQVKGKDRLGIQPVP 180
NLFDILPLFR+N+ D ++DKACVISRD +DP+NFGKQNVGIYR+QVKGKDRL IQP+P
Sbjct 121 NLFDILPLFRLNREDSACFIDKACVISRDPDDPENFGKQNVGIYRIQVKGKDRLAIQPIP 180
Query 181 QHDIAIHLRQAEERGINLPVTIALGCEPVITTAASTPLLYDQSEYEMAGAIQGEPYRIVK 240
HDI IHLR+AEERG NLPVTIA+G EPVITT A +PL Y+QSEYEMAGAIQGEPY+IV+
Sbjct 181 THDIGIHLRKAEERGENLPVTIAIGNEPVITTIAGSPLTYEQSEYEMAGAIQGEPYKIVQ 240
Query 241 SKLSDLDVPWGAEVVLEGEIIAGEREYEGPFGEFTGHYSGGRSMPIIKIKRVYHRNNPIF 300
SK S+LD+PWGAEVV+EGEII G RE+EGPFGEFTG YS R P+I++ +Y+R+NPIF
Sbjct 241 SKHSNLDIPWGAEVVIEGEIIGGYREFEGPFGEFTGSYSDARHQPVIQVNAIYYRDNPIF 300
Query 301 EHLYLGMPWTECDYMIGINTCVPLYQQLKEAYPNEIVAVNAMYTHGLIAIVSTKTRYGGF 360
EHLYLGM TE D++ INTCVPLY QLKEA+P E+ AVNA + GL AI+STKTR+GGF
Sbjct 301 EHLYLGMSPTEMDFITSINTCVPLYHQLKEAFP-EVEAVNANFVQGLAAIISTKTRFGGF 359
Query 361 AKAVGMRALTTPHGLGYCKMVIVVDEDVDPFNLPQVMWALSTKMHPKHDAVIIPDLSVLP 420
AKAVGMRA+TTPHGLGYCK+VI+VD+ VDPFNLPQVMWALST++ P D V+IP+ SVL
Sbjct 360 AKAVGMRAMTTPHGLGYCKLVILVDDFVDPFNLPQVMWALSTRVAPDKDLVVIPNASVLS 419
Query 421 LDPGSNPSGITHKMILDATTPVAPETRGHYSQP-LDSPLTTKEWEQKLMDLMNK 473
LDP S+P GITHK+I+DATTP +PE RG P ++ P T++WE L LMNK
Sbjct 420 LDPSSDPPGITHKLIIDATTPKSPEVRGEIFAPTVEPPRDTEKWETILKQLMNK 473
>PLKKBLCC_03661 UbiD family decarboxylase
Length=473
Score = 704 bits (1817), Expect = 0.0, Method: Compositional matrix adjust.
Identities = 327/474 (69%), Positives = 399/474 (84%), Gaps = 2/474 (0%)
Query 1 MAYQDFREFLAALEKEGQLLTVNEEVKPEPDLGASARAASNLGDKSPALLFNNIYGYHNA 60
MA++D R FL LE EGQLL V + V PEPDLG++ARA +NLGD++PALLFNNI+GY+N
Sbjct 1 MAFKDLRSFLEKLETEGQLLRVTQRVNPEPDLGSAARAVNNLGDQAPALLFNNIHGYNNG 60
Query 61 RIAMNVIGSWPNHAMMLGMPKDTPVKEQFFEFAKRYDQFPMPVKREETAPFHENEITEDI 120
R+A+NV GSWPNHA+M+G+PKDT VKEQF EFA+R++ +P+PV+R +TAPFH N++TE+I
Sbjct 61 RVALNVHGSWPNHALMMGLPKDTSVKEQFLEFARRWNNYPVPVERVDTAPFHANQVTENI 120
Query 121 NLFDILPLFRINQGDGGYYLDKACVISRDLEDPDNFGKQNVGIYRMQVKGKDRLGIQPVP 180
NLFDILPLFR+N+ D ++DKACVISRD +DP+NFGKQNVGIYR+QVKGKDRL IQP+P
Sbjct 121 NLFDILPLFRLNREDSACFIDKACVISRDPDDPENFGKQNVGIYRIQVKGKDRLAIQPIP 180
Query 181 QHDIAIHLRQAEERGINLPVTIALGCEPVITTAASTPLLYDQSEYEMAGAIQGEPYRIVK 240
HDI IHLR+AEERG NLPVTIA+G EPVITT A +PL Y+QSEYEMAGAIQGEPY+IV+
Sbjct 181 THDIGIHLRKAEERGENLPVTIAIGNEPVITTIAGSPLTYEQSEYEMAGAIQGEPYKIVQ 240
Query 241 SKLSDLDVPWGAEVVLEGEIIAGEREYEGPFGEFTGHYSGGRSMPIIKIKRVYHRNNPIF 300
SK S+LD+PWGAEVV+EGEII G RE+EGPFGEFTG YS R P+I++ +Y+R+NPIF
Sbjct 241 SKHSNLDIPWGAEVVIEGEIIGGYREFEGPFGEFTGSYSDARHQPVIQVNAIYYRDNPIF 300
Query 301 EHLYLGMPWTECDYMIGINTCVPLYQQLKEAYPNEIVAVNAMYTHGLIAIVSTKTRYGGF 360
EHLYLGM TE D++ INTCVPLY QLKEA+P E+ AVNA + GL AI+STKTR+GGF
Sbjct 301 EHLYLGMSPTEMDFITSINTCVPLYHQLKEAFP-EVEAVNANFVQGLAAIISTKTRFGGF 359
Query 361 AKAVGMRALTTPHGLGYCKMVIVVDEDVDPFNLPQVMWALSTKMHPKHDAVIIPDLSVLP 420
AKAVGMRA+TTPHGLGYCK+VI+VD+ VDPFNLPQVMWALST++ P D V+IP+ SVL
[truncated: 39 more rows]
